# Supplementary material for: 2,4,6-Tri­nitro­phenyl 4-bromo­benzoate
Source: Acta Crystallogr Sect E Struct Rep Online. 2013 Nov 20;69(Pt 12):o1787. doi: 10.1107/S1600536813031061 (PMC4004434; doi:10.1107/S1600536813031061)
Supplement: Supplementary file 2 [file e-69-o1787-Isup2.hkl]

#
# h,k,l, Fc-squared, Fo-squared, sigma(Fo-squared) and status flag
#
data_I
_shelx_title ' import in P 21/c'
_shelx_refln_list_code          4
_shelx_F_calc_maximum      169.33
_exptl_crystal_F_000       816.00
_reflns_d_resolution_high  0.7682
 
loop_
 _symmetry_equiv_pos_as_xyz
 'x, y, z'
 '-x, y+1/2, -z+1/2'
 '-x, -y, -z'
 'x, -y-1/2, z-1/2'
 
_cell_length_a    10.8409
_cell_length_b    10.0152
_cell_length_c    13.9777
_cell_angle_alpha  90.000
_cell_angle_beta   99.246
_cell_angle_gamma  90.000
 
_shelx_F_squared_multiplier     1.000
 
loop_
 _refln_index_h
 _refln_index_k
 _refln_index_l
 _refln_F_squared_calc
 _refln_F_squared_meas
 _refln_F_squared_sigma
 _refln_observed_status
   2   0   0     4353.46     3995.57     99.84 o
   3   0   0     7589.21     6968.34    194.17 o
   4   0   0       10.69       10.56      2.31 o
   5   0   0     7808.44     7204.38    289.77 o
   6   0   0      108.47      100.31      6.48 o
   7   0   0     2179.13     2252.96     72.99 o
   8   0   0      888.82      985.76     46.99 o
   9   0   0      430.81      454.27     18.24 o
  10   0   0     2950.62     3412.70    128.41 o
  11   0   0        3.25       -2.83      8.65 o
  12   0   0      151.13      142.33     14.85 o
  13   0   0        3.11      -12.99     12.99 o
   2   1   0     1167.44     1104.47     19.28 o
   3   1   0       38.93       37.42      2.19 o
   4   1   0     8150.58     7462.02    153.62 o
   5   1   0      397.74      377.14      8.68 o
   6   1   0     2669.49     2821.49     66.60 o
   7   1   0      183.11      186.40      5.83 o
   8   1   0      443.60      466.91     12.38 o
   9   1   0      367.21      358.12     12.72 o
  10   1   0        0.24        7.62      5.63 o
  11   1   0      378.07      393.98     14.74 o
  12   1   0       25.50       14.88      5.91 o
  13   1   0       31.26       23.23      8.35 o
   1   2   0     3226.47     3208.70     76.04 o
   2   2   0     3521.60     3126.50     57.02 o
   3   2   0     3628.82     3102.52     51.55 o
   4   2   0     1867.25     1661.69     26.72 o
   5   2   0     2358.35     2169.71     52.17 o
   6   2   0       17.43       15.88      2.96 o
   7   2   0      810.84      861.53     18.20 o
   8   2   0     1065.00     1126.29     21.75 o
   9   2   0      185.81      193.10      8.18 o
  10   2   0      852.76      890.56     23.45 o
  11   2   0        5.02       12.54      5.23 o
  12   2   0       53.30       55.65      7.43 o
  13   2   0        0.30       -7.32      7.32 o
   1   3   0    14171.62    13807.66    358.15 o
   2   3   0     5935.19     5580.91    139.67 o
   3   3   0       55.42       64.24      2.63 o
   4   3   0     2921.53     2757.35     73.04 o
   5   3   0       12.95       10.10      2.87 o
   6   3   0     1881.57     2038.91     49.79 o
   7   3   0       10.63       13.33      3.50 o
   8   3   0       51.74       50.01      4.49 o
   9   3   0      776.54      835.82     21.20 o
  10   3   0       13.48       11.17      5.04 o
  11   3   0       37.94       23.65      5.30 o
  12   3   0       19.59       32.69      9.52 o
  13   3   0        0.98       -1.76      6.83 o
   0   4   0     3477.71     3525.86    117.99 o
   1   4   0      345.17      363.83     12.18 o
   2   4   0     4729.20     4422.11    158.07 o
   3   4   0     4132.21     4277.63    127.81 o
   4   4   0      547.92      578.08     13.80 o
   5   4   0     3591.68     3423.22     99.89 o
   6   4   0       15.13       14.73      3.22 o
   7   4   0      713.27      749.78     14.64 o
   8   4   0      662.64      763.97     26.18 o
   9   4   0       28.64       20.34      3.71 o
  10   4   0      156.01      160.47     11.16 o
  11   4   0        0.25       -1.38      5.32 o
  12   4   0       14.41       13.17      6.37 o
  13   4   0        3.27        0.91      9.88 o
   1   5   0      905.32      899.05     31.60 o
   2   5   0      544.99      497.82     39.45 o
   3   5   0      130.50       85.65      7.26 o
   4   5   0      652.24      650.20     30.47 o
   5   5   0      287.81      292.06      8.75 o
   6   5   0      273.03      231.95     10.50 o
   7   5   0      105.66       93.77      4.50 o
   8   5   0       51.31       53.92      4.78 o
   9   5   0      116.98      110.70      8.61 o
  10   5   0        0.00       -0.92      5.90 o
  11   5   0       85.34       79.40     10.90 o
  12   5   0        0.62       -1.13      8.47 o
   0   6   0     1430.76     1350.38     48.57 o
   1   6   0      305.55      337.32     20.11 o
   2   6   0      320.95      309.72     14.23 o
   3   6   0     2307.30     2410.60    153.91 o
   4   6   0      102.73      108.75      9.84 o
   5   6   0      139.50      157.75      8.72 o
   6   6   0       77.58       67.09     11.46 o
   7   6   0      139.75      134.44      8.64 o
   8   6   0       83.81       94.89      7.10 o
   9   6   0       13.50       25.28      4.82 o
  10   6   0       31.39       39.13      8.85 o
  11   6   0       40.79       34.15      6.89 o
  12   6   0       17.30       17.90     13.78 o
   1   7   0      794.56      902.60     26.13 o
   2   7   0       18.97       10.94      4.15 o
   3   7   0      188.70      176.73      8.49 o
   4   7   0      300.02      340.45     22.14 o
   5   7   0       84.48       99.92      6.14 o
   6   7   0      428.41      427.81     21.46 o
   7   7   0       88.34      113.26      6.36 o
   8   7   0        9.15        4.91      4.04 o
   9   7   0       33.15       30.22      5.48 o
  10   7   0        2.17       -6.33      6.33 o
  11   7   0        5.10        2.89     11.17 o
   0   8   0       75.05       66.01      7.78 o
   1   8   0        7.65       -1.55      9.65 o
   2   8   0       28.49       30.16      6.31 o
   3   8   0       26.76       17.81      3.40 o
   4   8   0        0.40        7.21      4.32 o
   5   8   0       61.16       56.74      6.19 o
   6   8   0       37.24       35.53      5.08 o
   7   8   0       24.89       21.01      7.21 o
   8   8   0        2.24        8.82      6.19 o
   9   8   0        2.06       -1.42      4.90 o
  10   8   0       12.69        9.67      5.93 o
   1   9   0      127.59      137.95      8.93 o
   2   9   0      152.21      147.03      8.81 o
   3   9   0      190.75      198.46     22.15 o
   4   9   0       19.36       17.38      5.57 o
   5   9   0       10.96       18.37      5.27 o
   6   9   0       27.77       30.36      7.94 o
   7   9   0        9.16        3.64      4.86 o
   8   9   0        7.58        9.41      5.07 o
   9   9   0       11.54       11.35      5.26 o
  10   9   0        0.57       -0.23     14.79 o
   0  10   0      287.92      337.22     22.43 o
   1  10   0        0.20       -3.19      8.11 o
   2  10   0        0.80       -3.35     19.87 o
   3  10   0        1.10        2.89      4.95 o
   4  10   0        0.42       14.96      5.40 o
   5  10   0        1.43       -4.26      4.26 o
   6  10   0       45.63       49.57      5.98 o
   7  10   0        0.07       -5.48      5.48 o
   8  10   0        2.65        8.07     10.98 o
   1  11   0       93.60       96.11     10.01 o
   2  11   0        0.12        3.10      4.69 o
   3  11   0        1.07        6.12      4.71 o
   4  11   0        5.74       10.04      5.04 o
   5  11   0        0.20       -1.81      8.87 o
   6  11   0        0.27       -0.20      5.24 o
   7  11   0        1.72        2.60      8.23 o
   0  12   0      136.74      129.13     15.93 o
   1  12   0        0.46       -4.92      7.50 o
   2  12   0        5.78        8.94      6.25 o
   3  12   0        1.32        0.69      6.43 o
   4  12   0        0.06       -6.00      6.00 o
   5  12   0        4.57       13.46     13.26 o
 -13   1   1       38.88       19.72      8.99 o
 -12   1   1        7.97        1.74      7.41 o
 -11   1   1        0.04       -0.95      6.57 o
 -10   1   1       29.46       16.15      7.80 o
  -9   1   1       45.19       43.07      6.32 o
  -8   1   1        0.63       -0.58      4.19 o
  -7   1   1        0.74        3.02      3.75 o
  -6   1   1        1.99       -0.52      2.99 o
  -5   1   1     1400.09     1395.74     38.85 o
  -4   1   1      128.52      111.50      3.00 o
  -3   1   1     2403.05     2184.99     43.23 o
  -2   1   1    13182.79    11292.75    230.79 o
   1   1   1      551.07      503.76     16.92 o
   2   1   1     3271.57     3003.63     44.97 o
   3   1   1     4553.77     4373.43     78.05 o
   4   1   1        1.03        2.22      2.05 o
   5   1   1      761.84      754.39     13.63 o
   6   1   1       39.83       39.76      3.44 o
   7   1   1       37.00       33.03      5.00 o
   8   1   1      205.25      239.69     11.76 o
   9   1   1      188.66      201.22      8.69 o
  10   1   1       25.64       12.53      5.52 o
  11   1   1        1.11       -5.29      5.29 o
  12   1   1        8.06       -0.14      5.78 o
  13   1   1       14.37        9.18      9.00 o
 -13   2   1       12.33       10.59      8.58 o
 -12   2   1        0.13        4.49      6.43 o
 -11   2   1        0.44        3.18      5.63 o
 -10   2   1       41.21       43.06      8.36 o
  -9   2   1        0.67       -4.75      4.75 o
  -8   2   1       75.72       87.41      4.76 o
  -7   2   1      273.76      267.47      6.76 o
  -6   2   1     1119.88     1175.90     18.77 o
  -5   2   1     3304.18     3340.19     57.42 o
  -4   2   1     1022.57      940.77     24.73 o
  -3   2   1     1019.75      989.59     16.26 o
  -2   2   1     5141.44     5069.56     74.79 o
  -1   2   1      557.52      556.76     15.21 o
   0   2   1        5.44        9.75      1.82 o
   1   2   1        0.49        4.11      2.98 o
   2   2   1      184.00      155.58      5.60 o
   3   2   1        0.71        2.17      1.40 o
   4   2   1       76.24       78.21      2.77 o
   5   2   1      236.94      246.88      5.48 o
   6   2   1      625.76      674.96     11.35 o
   7   2   1       88.10       87.51      4.77 o
   8   2   1      128.59      127.48      6.07 o
   9   2   1        0.68        2.60      4.33 o
  10   2   1       22.88       24.36      5.38 o
  11   2   1      121.67      125.88     11.51 o
  12   2   1        5.68        2.35      6.15 o
  13   2   1        8.26        3.03      7.50 o
 -13   3   1       37.50       13.66      7.47 o
 -12   3   1       10.95       10.53      6.32 o
 -11   3   1        1.11        1.39      5.23 o
 -10   3   1       67.80       81.63      5.74 o
  -9   3   1        0.70       -1.95      3.62 o
  -8   3   1       31.86       27.02      3.73 o
  -7   3   1      542.41      595.62     15.49 o
  -6   3   1      316.61      327.61      7.32 o
  -5   3   1      131.79      174.10      4.68 o
  -4   3   1       16.53       21.29      3.27 o
  -3   3   1      296.07      337.54      8.92 o
  -2   3   1     2411.56     2334.50     58.87 o
  -1   3   1      688.12      618.88     26.12 o
   0   3   1     3842.71     3921.61     93.20 o
   1   3   1     2326.05     2058.50     65.22 o
   2   3   1       43.14       53.46      2.82 o
   3   3   1      139.75      151.91      4.25 o
   4   3   1       12.21       20.88      2.21 o
   5   3   1      409.88      412.40     11.07 o
   6   3   1        7.77       10.85      3.05 o
   7   3   1       21.07       21.08      3.28 o
   8   3   1       95.95       85.30      5.84 o
   9   3   1      400.00      422.52     11.61 o
  10   3   1       11.21       18.52      4.81 o
  11   3   1       28.81       43.65     10.35 o
  12   3   1        4.88       -4.65      7.12 o
  13   3   1        0.51       12.49      8.20 o
 -13   4   1        0.06      -10.45     15.76 o
 -12   4   1       29.28       19.16      9.73 o
 -11   4   1        0.34       -1.05      4.96 o
 -10   4   1       20.96       17.67      5.59 o
  -9   4   1      135.24      141.16      7.89 o
  -8   4   1      244.92      258.52      7.03 o
  -7   4   1      234.23      241.84     10.62 o
  -6   4   1       34.78       29.10      4.26 o
  -5   4   1       39.05       47.53      3.78 o
  -4   4   1      687.82      700.48     16.55 o
  -3   4   1     1295.64     1263.29     31.17 o
  -2   4   1        5.94        3.05      2.83 o
  -1   4   1     1134.82     1127.86     55.00 o
   0   4   1     2940.41     2891.01     73.03 o
   1   4   1        0.62        0.71      2.75 o
   2   4   1      766.18      804.20     38.46 o
   3   4   1     3863.22     3897.10    122.13 o
   4   4   1     1164.41     1213.87     48.93 o
   5   4   1      460.74      452.90     10.22 o
   6   4   1        1.14       -2.71      2.71 o
   7   4   1      266.58      299.55      9.78 o
   8   4   1       41.64       34.36      5.72 o
   9   4   1      174.22      199.56      7.21 o
  10   4   1       68.94       72.67      5.90 o
  11   4   1        0.58       -4.81      4.81 o
  12   4   1       52.85       45.52      8.19 o
  13   4   1        3.79       11.51     13.12 o
 -12   5   1       11.59       12.20      9.49 o
 -11   5   1        0.67        0.94      5.35 o
 -10   5   1        3.45        8.74      4.47 o
  -9   5   1       43.92       51.75      4.64 o
  -8   5   1      349.45      382.33     10.54 o
  -7   5   1       72.90       53.78      5.27 o
  -6   5   1       76.81       72.98      4.24 o
  -5   5   1      191.04      182.94     11.06 o
  -4   5   1      150.00      157.74      9.96 o
  -3   5   1     1334.08     1358.73     37.09 o
  -2   5   1      212.21      215.56      8.54 o
  -1   5   1      191.32      193.34     10.36 o
   0   5   1     1140.12     1199.83     29.72 o
   1   5   1       13.19       15.62      8.69 o
   2   5   1       12.16        4.51     10.85 o
   3   5   1      798.20      960.82     45.32 o
   4   5   1      465.02      494.20     21.71 o
   5   5   1      738.07      796.09     24.90 o
   6   5   1      419.91      424.48     16.41 o
   7   5   1        4.55        9.73      4.16 o
   8   5   1       66.50       67.20      4.07 o
   9   5   1        3.38       -2.07      3.80 o
  10   5   1       69.77       66.17      8.74 o
  11   5   1       41.72       39.60      9.14 o
  12   5   1       10.10       10.26      6.02 o
 -12   6   1       13.58        7.16     11.29 o
 -11   6   1       25.16       17.99      4.56 o
 -10   6   1        4.30       -3.89      4.93 o
  -9   6   1      195.32      208.83      8.86 o
  -8   6   1      416.92      383.48     12.52 o
  -7   6   1      222.75      297.82     10.30 o
  -6   6   1      122.24      117.51      6.01 o
  -5   6   1       86.51       72.40      5.23 o
  -4   6   1      148.53      148.83      6.04 o
  -3   6   1        0.69        0.18      5.34 o
  -2   6   1      727.14      742.75     48.81 o
  -1   6   1      281.81      294.81     23.32 o
   0   6   1     1028.15     1017.13     26.52 o
   1   6   1      296.31      269.76      9.87 o
   2   6   1     1401.37     1526.91     83.46 o
   3   6   1        2.69       -1.59      7.34 o
   4   6   1       99.04       99.07      5.61 o
   5   6   1      204.38      211.56      9.25 o
   6   6   1        4.41        3.14      4.62 o
   7   6   1      128.97      133.96      9.72 o
   8   6   1       13.57       13.72      4.85 o
   9   6   1       47.75       48.31      4.06 o
  10   6   1       57.55       61.35      9.79 o
  11   6   1        4.98       -1.70      6.98 o
  12   6   1       21.81       32.99     12.67 o
 -11   7   1        2.47       -2.24      6.67 o
 -10   7   1       16.87       19.90      5.97 o
  -9   7   1        2.96        5.53      4.53 o
  -8   7   1       51.49       62.04      6.22 o
  -7   7   1      290.54      287.08     10.01 o
  -6   7   1       42.58       58.52      5.36 o
  -5   7   1       32.59       27.72      5.47 o
  -4   7   1       67.64       55.07      7.21 o
  -3   7   1      169.79      190.04     17.37 o
  -2   7   1       60.35       67.05      7.01 o
  -1   7   1      182.86      153.29      8.26 o
   0   7   1        5.74        5.77      5.41 o
   1   7   1      496.64      575.21     22.01 o
   2   7   1      121.69      137.74      7.23 o
   3   7   1      240.16      240.56     14.04 o
   4   7   1      137.45      127.27      6.49 o
   5   7   1       13.28        7.85      4.12 o
   6   7   1      679.48      809.89     29.86 o
   7   7   1       42.43       33.03      7.22 o
   8   7   1       28.61       34.70      6.92 o
   9   7   1        2.58       18.58      5.01 o
  10   7   1       52.56       45.21     11.82 o
  11   7   1       34.67       33.28     14.64 o
 -11   8   1        0.49       -7.54     16.97 o
 -10   8   1        9.23       22.45      6.25 o
  -9   8   1       34.53       32.38      6.28 o
  -8   8   1       54.03       50.30      6.33 o
  -7   8   1      101.95       99.44      8.77 o
  -6   8   1       25.73       20.41      4.67 o
  -5   8   1        9.94        4.51      5.96 o
  -4   8   1      331.40      352.04     29.49 o
  -3   8   1       12.60       13.18      3.42 o
  -2   8   1      192.38      195.22     19.81 o
  -1   8   1       13.09       19.05      5.27 o
   0   8   1       67.19       71.45      6.24 o
   1   8   1       24.15       24.14     12.57 o
   2   8   1      219.57      245.82     10.54 o
   3   8   1       59.37       47.48      7.30 o
   4   8   1      146.09      155.31      7.76 o
   5   8   1       60.32       74.35      5.86 o
   6   8   1       72.05       68.00      8.91 o
   7   8   1       93.82       89.77      6.66 o
   8   8   1        5.20        8.63      3.84 o
   9   8   1        1.11       -1.67      4.97 o
  10   8   1       35.66       27.06      7.26 o
 -10   9   1       16.24       13.85     11.24 o
  -9   9   1        4.89       11.54      6.92 o
  -8   9   1       32.60       26.50      5.98 o
  -7   9   1        9.05        7.18      6.24 o
  -6   9   1       24.03       28.45      5.32 o
  -5   9   1        0.67       -5.54      5.54 o
  -4   9   1       20.70       20.15      4.55 o
  -3   9   1      101.67      114.30     10.34 o
  -2   9   1      225.55      262.84     23.24 o
  -1   9   1        1.43       -1.79      5.31 o
   0   9   1      307.45      323.65     13.69 o
   1   9   1       72.61       79.39      7.06 o
   2   9   1       23.81       26.76      5.14 o
   3   9   1       54.76       53.04     11.38 o
   4   9   1        0.88        0.18      4.31 o
   5   9   1       99.85       73.70      5.98 o
   6   9   1       88.60       85.77      7.05 o
   7   9   1        0.14        7.73      4.92 o
   8   9   1      103.41      102.38     15.66 o
   9   9   1        1.25       -7.10      7.10 o
  -8  10   1        0.39       -1.38      8.98 o
  -7  10   1       31.71       29.80      6.09 o
  -6  10   1       39.10       34.03      5.44 o
  -5  10   1       29.29       39.88      5.11 o
  -4  10   1       43.36       36.98      5.45 o
  -3  10   1        4.19       -4.90      5.67 o
  -2  10   1        4.13        6.85      9.80 o
  -1  10   1        4.13       12.42      6.23 o
   0  10   1      535.73      585.31     24.43 o
   1  10   1       12.29       23.68      7.16 o
   2  10   1       27.49       23.71     10.15 o
   3  10   1       30.32       24.52      5.62 o
   4  10   1        1.44        6.20      5.32 o
   5  10   1       25.04       17.40      4.39 o
   6  10   1       20.80       13.28      5.02 o
   7  10   1       16.90       14.36      6.62 o
   8  10   1        0.13       18.57     11.62 o
  -7  11   1        0.52        3.83      5.12 o
  -6  11   1        1.57        8.31      4.99 o
  -5  11   1        2.78       -2.88      6.44 o
  -4  11   1        3.78       20.30      8.36 o
  -3  11   1        3.03        2.13      5.55 o
  -2  11   1       21.88       16.06     13.31 o
  -1  11   1       11.20        6.45      7.95 o
   0  11   1      115.41      113.05     16.37 o
   1  11   1        3.33        3.98     10.48 o
   2  11   1        1.78        0.43      4.66 o
   3  11   1        6.49        9.65      7.18 o
   4  11   1        5.95       10.41      5.73 o
   5  11   1       10.69        6.23      5.53 o
   6  11   1       10.04       11.88     10.88 o
   7  11   1        0.45        3.27      8.89 o
  -5  12   1        0.09        1.99      6.78 o
  -4  12   1        6.90        3.58      7.91 o
  -3  12   1        1.00       -2.91      6.02 o
  -2  12   1       53.44       44.98      7.25 o
  -1  12   1        9.75       11.17      7.53 o
   0  12   1       36.96       45.45      8.36 o
   1  12   1        1.38      -13.87     17.05 o
   2  12   1        4.35        9.71      6.63 o
   3  12   1        0.77        3.83      5.45 o
   4  12   1        4.63       10.20      6.50 o
   5  12   1        5.44       24.71     12.36 o
 -14   0   2        1.14       -3.67     12.82 o
 -13   0   2       28.75       14.14     14.12 o
 -12   0   2      198.99      181.24     14.25 o
 -11   0   2        0.93        9.93      7.30 o
 -10   0   2      156.54      170.10     11.89 o
  -9   0   2      127.84      122.16     13.53 o
  -8   0   2      159.16      169.34     11.07 o
  -7   0   2      737.76      706.32     40.85 o
  -6   0   2        8.46        9.89      3.82 o
  -5   0   2     4212.51     4281.47    229.50 o
  -4   0   2      478.94      470.22     11.82 o
  -3   0   2     3407.15     3248.89    119.02 o
  -1   0   2      608.75      637.16     23.03 o
   1   0   2      572.29      622.40     15.57 o
   2   0   2    10112.37     9128.77    322.51 o
   3   0   2    20700.72    19000.54    435.38 o
   4   0   2     6305.05     6482.68    124.01 o
   5   0   2     4332.64     4487.09     89.08 o
   6   0   2     1458.98     1644.82     34.47 o
   7   0   2     1002.18     1077.08     24.39 o
   8   0   2     3151.33     3489.85    147.97 o
   9   0   2      196.14      183.20     23.92 o
  10   0   2      733.68      806.23     29.23 o
  11   0   2       40.66       53.88     12.79 o
  12   0   2      250.74      247.83     18.40 o
  13   0   2       34.00       30.49     13.10 o
 -14   1   2        5.64       -4.02      9.52 o
 -13   1   2       11.85        3.60      7.34 o
 -12   1   2       13.12        6.34      6.82 o
 -11   1   2      196.27      201.46     13.02 o
 -10   1   2       85.58       95.48      6.81 o
  -9   1   2      119.44      124.71      6.90 o
  -8   1   2      470.34      484.93     13.48 o
  -7   1   2       12.87        9.21      3.34 o
  -6   1   2     1494.54     1483.16     53.86 o
  -5   1   2      216.69      241.75      8.17 o
  -4   1   2     3094.68     2849.68     95.25 o
  -3   1   2     6740.72     6045.47    184.86 o
  -2   1   2    15172.71    13832.87    213.33 o
  -1   1   2     3793.61     3292.09     62.56 o
   0   1   2     3391.23     2970.09     98.38 o
   1   1   2      303.86      274.21      6.14 o
   2   1   2     5469.02     5309.85    102.51 o
   3   1   2      795.56      727.37     12.17 o
   4   1   2     7652.71     7512.33    110.62 o
   5   1   2      285.42      305.79      6.79 o
   6   1   2     1408.28     1421.50     25.23 o
   7   1   2     1806.85     1854.96     31.52 o
   8   1   2      813.65      856.51     17.68 o
   9   1   2       73.94       80.52      6.32 o
  10   1   2       52.64       56.33      5.63 o
  11   1   2      173.74      171.67      8.73 o
  12   1   2       29.33       16.66      6.23 o
  13   1   2        8.50        0.28      8.62 o
 -13   2   2        1.05       -5.63      8.21 o
 -12   2   2      210.60      196.19     11.05 o
 -11   2   2        1.68        9.97      6.16 o
 -10   2   2       34.33       38.48      5.80 o
  -9   2   2      237.13      245.90     11.71 o
  -8   2   2       67.06       59.69      4.31 o
  -7   2   2     1690.36     1768.13     64.82 o
  -6   2   2       25.01       22.95      3.50 o
  -5   2   2     2085.18     1929.82     62.37 o
  -4   2   2     6057.97     5512.59    118.52 o
  -3   2   2      131.64      110.69      3.61 o
  -1   2   2      234.63      235.27      5.72 o
   0   2   2      461.77      371.30      9.74 o
   1   2   2    10884.27    10666.33    380.88 o
   2   2   2     1704.00     1535.63     52.27 o
   3   2   2    12020.37    11028.33    314.83 o
   4   2   2      489.66      473.10     10.40 o
   5   2   2     4758.41     4710.44     98.68 o
   6   2   2     4885.96     5335.80     81.74 o
   7   2   2     1362.92     1360.11     30.01 o
   8   2   2     3547.84     3870.72     79.42 o
   9   2   2       57.54       64.27      5.37 o
  10   2   2      327.62      316.73     12.78 o
  11   2   2       39.64       50.06      8.94 o
  12   2   2       95.17       67.85      7.48 o
  13   2   2       32.62       19.92      8.00 o
 -13   3   2       14.44        0.15     10.40 o
 -12   3   2        0.04        2.29      6.16 o
 -11   3   2       85.40       71.91      6.01 o
 -10   3   2        2.57        9.78      5.06 o
  -9   3   2      156.41      169.10      6.52 o
  -8   3   2      380.87      370.59     13.49 o
  -7   3   2       16.51       19.72      3.79 o
  -6   3   2     1856.92     1840.24     31.34 o
  -5   3   2     2157.83     2379.05     54.24 o
  -4   3   2     2352.31     2289.15     46.95 o
  -3   3   2      334.96      370.39      7.41 o
  -2   3   2      289.30      252.25     11.77 o
  -1   3   2     2523.68     2369.05     47.20 o
   0   3   2      103.18       67.56      4.73 o
   1   3   2     9654.77     9316.99    501.54 o
   2   3   2     6293.79     6409.75    263.78 o
   3   3   2     4765.03     4478.80    143.89 o
   4   3   2     1269.20     1314.44     35.20 o
   5   3   2        4.03       -2.54      2.70 o
   6   3   2     3082.96     3181.57     81.43 o
   7   3   2      152.63      129.91      5.26 o
   8   3   2       95.01       89.83      6.94 o
   9   3   2        9.35        8.06      4.27 o
  10   3   2        4.59        7.44      4.00 o
  11   3   2      142.06      141.66     12.42 o
  12   3   2        9.81       10.82      6.46 o
  13   3   2       18.34        3.54      6.33 o
 -13   4   2       27.71       11.16     11.16 o
 -12   4   2       64.77       47.41      6.71 o
 -11   4   2       17.43       24.39      6.12 o
 -10   4   2       74.70       76.29      5.62 o
  -9   4   2       13.72       -0.25      4.79 o
  -8   4   2       21.04       16.08      4.75 o
  -7   4   2      339.62      348.26     14.09 o
  -6   4   2       51.26       56.42      5.15 o
  -5   4   2     1450.49     1504.27     40.03 o
  -4   4   2      362.92      402.73     14.90 o
  -3   4   2     1925.26     2007.22     39.29 o
  -2   4   2     8334.44     8041.52    321.67 o
  -1   4   2      164.40      157.13      5.84 o
   0   4   2     3511.12     3571.11     90.33 o
   1   4   2     3001.77     2942.38     87.96 o
   2   4   2     2941.29     2867.61    104.46 o
   3   4   2       28.15       26.55      3.70 o
   4   4   2       36.76       29.43      2.61 o
   5   4   2     1313.48     1367.92     44.39 o
   6   4   2     2026.35     2248.51     51.88 o
   7   4   2      742.47      729.49     26.32 o
   8   4   2      918.75      986.54     30.96 o
   9   4   2       10.85       11.03      5.19 o
  10   4   2      128.59      142.05      8.97 o
  11   4   2       42.10       34.43      6.01 o
  12   4   2       18.97       14.65      5.20 o
 -12   5   2        2.53        3.99      7.30 o
 -11   5   2       13.78       13.24      5.86 o
 -10   5   2       14.71        5.16      8.10 o
  -9   5   2       15.09       15.68      4.05 o
  -8   5   2      637.77      673.68     19.46 o
  -7   5   2      177.43      197.57     10.28 o
  -6   5   2      656.35      683.16     24.22 o
  -5   5   2        1.09        2.47      3.30 o
  -4   5   2      659.34      742.45     27.53 o
  -3   5   2     1710.82     1747.68     41.66 o
  -2   5   2        8.71       15.32      3.83 o
  -1   5   2     2190.98     2286.02    138.27 o
   0   5   2       51.39       40.42      3.82 o
   1   5   2      883.96      858.71     24.06 o
   2   5   2     1528.85     1504.34    106.02 o
   3   5   2       43.49       42.58      3.09 o
   4   5   2     1740.50     1759.12     69.80 o
   5   5   2        1.08        2.49      2.77 o
   6   5   2      573.18      600.13     15.54 o
   7   5   2      668.30      714.79     26.99 o
   8   5   2        9.10        5.46      3.57 o
   9   5   2      106.19      110.94      8.85 o
  10   5   2       33.23       26.78      6.28 o
  11   5   2       19.54       20.86      6.03 o
  12   5   2        6.56        5.20      8.55 o
 -12   6   2       15.55       13.06      6.79 o
 -11   6   2        5.70       12.23      5.68 o
 -10   6   2       53.08       51.93      5.20 o
  -9   6   2       45.48       22.58      4.83 o
  -8   6   2      170.77      212.86      8.72 o
  -7   6   2      107.61       91.83      5.86 o
  -6   6   2       21.89       18.97      4.26 o
  -5   6   2      142.63      160.01      8.02 o
  -4   6   2      124.68      101.20      5.26 o
  -3   6   2      599.11      600.60     39.18 o
  -2   6   2      377.05      402.93     33.84 o
  -1   6   2       92.39       91.08      6.20 o
   0   6   2     2922.44     2933.13     75.12 o
   1   6   2      432.63      468.54     22.55 o
   2   6   2      596.95      606.65     24.79 o
   3   6   2     1332.45     1279.91     50.90 o
   4   6   2       31.03       24.43      3.42 o
   5   6   2      522.27      575.53     46.10 o
   6   6   2       87.73       77.98      4.57 o
   7   6   2      166.45      174.39      9.58 o
   8   6   2      123.16      116.77     10.15 o
   9   6   2        6.04        4.46      5.22 o
  10   6   2       44.41       40.05      6.12 o
  11   6   2       17.18       15.91     10.49 o
  12   6   2       19.94       19.19     15.36 o
 -11   7   2        0.46        6.65      8.94 o
 -10   7   2        9.74       15.90      5.97 o
  -9   7   2        5.57        1.14      5.60 o
  -8   7   2        7.73       28.38      5.87 o
  -7   7   2        0.86       -5.02      5.02 o
  -6   7   2       31.50       44.33      7.43 o
  -5   7   2      207.02      203.13      8.44 o
  -4   7   2      191.48      196.00      9.43 o
  -3   7   2      273.35      266.08     14.18 o
  -2   7   2      286.76      258.64     15.86 o
  -1   7   2      265.34      297.73     10.05 o
   0   7   2      396.22      426.40     13.49 o
   1   7   2      159.28      190.89     18.91 o
   2   7   2       39.74       39.04      5.25 o
   3   7   2        0.68        1.37      2.57 o
   4   7   2      299.64      301.78     19.61 o
   5   7   2       20.14       15.74      4.70 o
   6   7   2       11.15       14.68      3.35 o
   7   7   2      226.92      237.86      8.57 o
   8   7   2       35.20       34.20      5.19 o
   9   7   2      180.67      181.90      9.75 o
  10   7   2        2.88        9.92      8.83 o
  11   7   2        3.54       19.33     13.95 o
 -11   8   2        4.85        2.32     12.33 o
 -10   8   2       41.87       38.15      7.22 o
  -9   8   2        0.41        0.71      6.35 o
  -8   8   2      127.76      117.32      7.89 o
  -7   8   2       11.80        6.90      4.78 o
  -6   8   2        4.40        7.00      4.95 o
  -5   8   2      398.66      436.71     24.81 o
  -4   8   2       19.14       22.75      4.03 o
  -3   8   2        1.92        7.50      4.05 o
  -2   8   2       58.16       63.45      5.85 o
  -1   8   2        2.30        6.88      7.48 o
   0   8   2      233.41      235.72      9.46 o
   1   8   2       11.67       10.70      4.05 o
   2   8   2       91.86      101.31      7.01 o
   3   8   2       74.95       68.77      4.17 o
   4   8   2        0.89        4.91      3.35 o
   5   8   2      179.69      160.56      7.38 o
   6   8   2       45.64       29.74      4.93 o
   7   8   2        6.80        6.68      5.09 o
   8   8   2        3.34        4.76      5.63 o
   9   8   2       87.39       75.33     15.25 o
  10   8   2       16.05        9.26      8.92 o
 -10   9   2        0.08       -7.63      7.63 o
  -9   9   2       11.55       14.51      5.94 o
  -8   9   2        0.46       -5.96      5.96 o
  -7   9   2        5.79        4.72      4.58 o
  -6   9   2        3.42       -3.77      5.05 o
  -5   9   2       28.04       21.93      4.41 o
  -4   9   2        4.61        5.40      6.71 o
  -3   9   2      240.94      231.78     22.41 o
  -2   9   2      324.61      368.80     15.50 o
  -1   9   2      225.08      237.02     11.45 o
   0   9   2        1.10       -5.77      5.77 o
   1   9   2        2.98        7.86     14.67 o
   2   9   2       61.50       61.16      6.78 o
   3   9   2        0.14       -1.23      3.39 o
   4   9   2       81.71       80.24      5.48 o
   5   9   2       53.87       57.96      4.62 o
   6   9   2        1.16        8.37      8.06 o
   7   9   2       28.16       15.20      4.11 o
   8   9   2       23.47       31.55      6.25 o
   9   9   2       74.10       60.98     36.02 o
  -9  10   2        0.89       41.58     22.33 o
  -8  10   2        0.35        3.57      5.66 o
  -7  10   2       14.93       16.45      6.54 o
  -6  10   2        3.51        9.83     12.53 o
  -5  10   2       13.75       15.31      4.05 o
  -4  10   2        1.30       -1.39      4.54 o
  -3  10   2       12.97       11.79      5.60 o
  -2  10   2      110.77      114.45     13.47 o
  -1  10   2        0.38        1.95      5.28 o
   0  10   2       24.88       12.81      6.07 o
   1  10   2       28.20       23.16      5.81 o
   2  10   2        5.56        6.29      6.37 o
   3  10   2        1.36       -3.67      3.67 o
   4  10   2        4.44        8.82      4.55 o
   5  10   2        0.94        1.71      7.93 o
   6  10   2        1.41       -1.19      4.69 o
   7  10   2        0.34       12.94      9.18 o
   8  10   2        6.69       21.09     13.25 o
  -7  11   2        5.38        2.73      6.87 o
  -6  11   2        0.91       -0.66      5.64 o
  -5  11   2       13.29        9.77      6.72 o
  -4  11   2        9.03        9.06      6.54 o
  -3  11   2        0.46        1.67      4.26 o
  -2  11   2       56.98       55.68     12.03 o
  -1  11   2       23.50       23.94      7.38 o
   0  11   2        0.66        7.81     11.74 o
   1  11   2        2.84       -1.97      6.24 o
   2  11   2        1.71        3.56     10.51 o
   3  11   2        0.44       -2.65      4.46 o
   4  11   2        3.86       11.30      4.47 o
   5  11   2        9.28       13.24      7.36 o
   6  11   2       12.19        8.51      7.33 o
   7  11   2        3.31        7.17     13.00 o
  -5  12   2        5.25        6.24      5.59 o
  -4  12   2        4.29        7.38      5.68 o
  -3  12   2       30.90       22.83      4.93 o
  -2  12   2       32.28       28.15      9.00 o
  -1  12   2       29.33       20.97      8.45 o
   0  12   2       10.19        3.29      5.38 o
   1  12   2        0.07       -0.17      8.63 o
   2  12   2        0.70       -5.47      5.53 o
   3  12   2        0.01       -1.50     10.35 o
   4  12   2        1.90       -3.00     10.38 o
 -14   1   3        0.93       -9.13      9.13 o
 -13   1   3       12.53       -2.21      7.92 o
 -12   1   3       26.19       26.00      7.35 o
 -11   1   3       13.97        9.49      5.11 o
 -10   1   3       14.30       20.10      5.95 o
  -9   1   3       39.02       36.27      4.95 o
  -8   1   3       79.04       86.56      4.47 o
  -7   1   3       17.75       27.81      3.59 o
  -6   1   3        8.04        8.98      3.11 o
  -5   1   3      476.66      414.75     15.66 o
  -4   1   3     7380.88     7035.64    286.08 o
  -3   1   3      230.82      266.26      7.66 o
  -2   1   3     4179.47     3780.84     63.58 o
  -1   1   3      368.01      324.30      8.60 o
   0   1   3     2187.76     2053.84     48.53 o
   1   1   3     1613.58     1578.87     43.34 o
   2   1   3      158.80      169.07      4.25 o
   3   1   3        2.75        5.90      2.29 o
   4   1   3        8.49        1.85      2.05 o
   5   1   3      212.21      239.91      5.45 o
   6   1   3        3.16       -0.33      2.94 o
   7   1   3       90.36       73.52      3.86 o
   8   1   3      161.06      179.27      6.13 o
   9   1   3      287.60      298.05      8.77 o
  10   1   3       20.05       24.34      4.64 o
  11   1   3        1.32        1.16      5.33 o
  12   1   3       10.66        7.11      5.81 o
  13   1   3       12.57        4.83     10.15 o
 -13   2   3       21.69        1.13      8.57 o
 -12   2   3       68.60       58.21     10.77 o
 -11   2   3       37.98       49.61      5.81 o
 -10   2   3       38.14       47.14      6.21 o
  -9   2   3       37.01       28.49      4.50 o
  -8   2   3        4.84       12.06      4.33 o
  -7   2   3       21.08        9.75      4.05 o
  -6   2   3       96.23       99.02      4.43 o
  -5   2   3      793.86      797.19     24.73 o
  -4   2   3       32.31       39.79      3.99 o
  -3   2   3     1051.71     1052.33     25.37 o
  -2   2   3    28673.42    23402.53    746.59 o
  -1   2   3     1897.22     1741.31     34.83 o
   0   2   3       65.29       69.08      2.57 o
   1   2   3       85.86       63.78      4.68 o
   2   2   3      355.67      318.03      6.52 o
   3   2   3      412.37      441.11     12.73 o
   4   2   3      630.54      690.08     15.58 o
   5   2   3      579.65      562.48     11.28 o
   6   2   3       34.35       49.58      3.78 o
   7   2   3      707.49      811.57     18.18 o
   8   2   3      600.56      643.57     15.74 o
   9   2   3      220.79      235.32      8.70 o
  10   2   3       82.74       86.53      6.89 o
  11   2   3        9.65       16.16      4.88 o
  12   2   3       11.86       18.90      6.40 o
  13   2   3        0.04       -3.42     16.36 o
 -13   3   3       34.92       11.09     25.14 o
 -12   3   3        8.99        5.99      5.86 o
 -11   3   3        4.39        1.83      5.35 o
 -10   3   3       43.28       45.20      5.78 o
  -9   3   3       12.31        9.19      4.42 o
  -8   3   3       66.15       67.23      5.28 o
  -7   3   3       11.27       29.32      4.20 o
  -6   3   3      198.06      191.38      6.53 o
  -5   3   3     1405.53     1450.66     47.91 o
  -4   3   3       27.01       20.73      3.25 o
  -3   3   3       29.97       20.27      2.68 o
  -2   3   3     2555.55     2537.69     62.29 o
  -1   3   3      293.26      347.14     10.45 o
   0   3   3     1623.29     1581.22     31.27 o
   1   3   3       55.36       77.84      7.69 o
   2   3   3      756.30      692.21     22.55 o
   3   3   3      691.65      633.10     21.86 o
   4   3   3      637.92      657.52     32.00 o
   5   3   3        0.40       -3.33      3.33 o
   6   3   3      206.67      178.58      5.64 o
   7   3   3      151.14      142.67      5.61 o
   8   3   3      376.44      349.34      9.76 o
   9   3   3       84.27       71.43      5.87 o
  10   3   3        0.21        4.07      7.90 o
  11   3   3       37.14       43.60      7.90 o
  12   3   3        0.20       -3.01     10.43 o
 -13   4   3        8.07       18.43     11.31 o
 -12   4   3       41.37       29.95      6.01 o
 -11   4   3       46.05       56.66      6.28 o
 -10   4   3      116.21       95.60      6.44 o
  -9   4   3      243.13      231.64     10.57 o
  -8   4   3       56.32       48.49      8.41 o
  -7   4   3      190.90      169.62      5.91 o
  -6   4   3       36.19       45.32      3.91 o
  -5   4   3      349.76      331.43      7.84 o
  -4   4   3       48.83       56.40      7.78 o
  -3   4   3       37.74       48.93      3.34 o
  -2   4   3     3612.23     3654.24    126.29 o
  -1   4   3       78.31       80.11      3.28 o
   0   4   3     2945.96     2989.32     58.65 o
   1   4   3       49.12       53.93      6.66 o
   2   4   3      218.36      221.97     13.01 o
   3   4   3      499.47      508.45     20.02 o
   4   4   3       29.88       26.81      4.21 o
   5   4   3       49.08       42.36      3.75 o
   6   4   3       78.48       75.45      5.63 o
   7   4   3      387.06      384.12     26.71 o
   8   4   3      160.96      164.35     10.06 o
   9   4   3      130.18      140.45      6.81 o
  10   4   3       14.61       12.84      5.22 o
  11   4   3        0.81        7.76      4.45 o
  12   4   3      124.99      102.18     10.92 o
 -12   5   3        3.97       13.86      6.97 o
 -11   5   3        0.96       -2.52      5.67 o
 -10   5   3        2.17        7.12      5.06 o
  -9   5   3      165.51      176.71     13.14 o
  -8   5   3       37.41       48.11      4.73 o
  -7   5   3       25.89       22.07      4.20 o
  -6   5   3        1.84        0.75      3.95 o
  -5   5   3      536.01      611.75     13.49 o
  -4   5   3       83.31      104.12      7.35 o
  -3   5   3      817.58      862.01     34.09 o
  -2   5   3      387.81      396.29     10.27 o
  -1   5   3      207.30      204.10      5.97 o
   0   5   3        4.49       -2.91      2.91 o
   1   5   3     3273.29     3849.48    111.19 o
   2   5   3       22.37       17.50      3.15 o
   3   5   3      182.65      185.03     17.48 o
   4   5   3       80.62       81.63      6.43 o
   5   5   3       36.06       32.85      5.59 o
   6   5   3       59.96       66.60      5.74 o
   7   5   3      690.22      740.62     30.91 o
   8   5   3       63.09       67.26      4.82 o
   9   5   3       42.35       43.93      4.87 o
  10   5   3        5.07       -0.98      4.14 o
  11   5   3       14.98       -1.75      5.90 o
  12   5   3        2.75       -1.63     15.31 o
 -12   6   3        6.59       -3.18     14.09 o
 -11   6   3       49.85       48.13      6.69 o
 -10   6   3      140.28      122.25      9.12 o
  -9   6   3      160.42      166.97      8.40 o
  -8   6   3       16.27       21.65      8.25 o
  -7   6   3      128.98      134.85      6.93 o
  -6   6   3      383.41      403.01     11.10 o
  -5   6   3      225.30      212.84     10.30 o
  -4   6   3       34.80       37.12      5.92 o
  -3   6   3      208.79      248.61     10.55 o
  -2   6   3      277.80      293.92     13.98 o
  -1   6   3      142.75      136.27     10.67 o
   0   6   3      683.37      764.59     22.28 o
   1   6   3     3019.83     3346.35     84.21 o
   2   6   3      823.76      879.65     50.69 o
   3   6   3      582.28      566.57     43.95 o
   4   6   3      211.27      221.13      6.03 o
   5   6   3      216.84      204.94      7.75 o
   6   6   3        8.00        8.14      5.06 o
   7   6   3       84.91       84.54      6.05 o
   8   6   3      146.71      149.12     16.47 o
   9   6   3       83.10       96.78     15.37 o
  10   6   3      100.90       87.66     10.26 o
  11   6   3        9.22       23.58      8.47 o
 -11   7   3        3.14       14.40      8.47 o
 -10   7   3        5.32       19.55      7.81 o
  -9   7   3        4.37       -5.16      5.55 o
  -8   7   3        8.10       22.93      9.26 o
  -7   7   3       83.48       97.93      7.12 o
  -6   7   3       34.86       37.01      5.10 o
  -5   7   3       30.82       47.52      6.67 o
  -4   7   3       67.14       55.24      4.54 o
  -3   7   3       18.79       28.43      4.24 o
  -2   7   3       78.38       70.33      7.31 o
  -1   7   3      231.20      227.70      9.53 o
   0   7   3       36.00       28.50      8.16 o
   1   7   3       29.39       37.48      4.21 o
   2   7   3       29.75       28.41      2.50 o
   3   7   3      247.22      235.66     11.48 o
   4   7   3      160.62      158.38     16.13 o
   5   7   3        0.03        1.25      2.73 o
   6   7   3      218.34      237.77     21.72 o
   7   7   3        5.17       10.82      5.11 o
   8   7   3       30.47       22.36      5.43 o
   9   7   3       24.46       30.45     12.03 o
  10   7   3       36.86       32.47      8.42 o
  11   7   3        4.96        7.43     12.31 o
 -11   8   3       25.56       29.33     10.65 o
 -10   8   3        7.77        1.60      6.20 o
  -9   8   3       52.63       56.48      7.56 o
  -8   8   3       63.72       66.33      6.78 o
  -7   8   3       52.40       52.03      5.50 o
  -6   8   3       80.32       85.96     10.06 o
  -5   8   3       53.49       58.06      5.21 o
  -4   8   3       91.72      100.16      9.23 o
  -3   8   3       59.36       55.41      7.67 o
  -2   8   3     1768.38     2027.63     43.29 o
  -1   8   3       59.76       55.79     11.97 o
   0   8   3       51.02       57.32      7.09 o
   1   8   3      208.08      227.91      9.14 o
   2   8   3        2.02        2.99      2.67 o
   3   8   3       63.50       58.60      3.67 o
   4   8   3        2.65        1.86      2.52 o
   5   8   3      140.00      133.54      9.20 o
   6   8   3        1.45       -4.32      4.95 o
   7   8   3       25.92       16.84      5.52 o
   8   8   3      132.23      115.41     18.25 o
   9   8   3        2.59       -6.76      7.28 o
  10   8   3       28.92       15.08     11.09 o
 -10   9   3        4.74       -0.52      9.45 o
  -9   9   3        3.83        4.28      5.75 o
  -8   9   3       32.66       33.50      8.84 o
  -7   9   3        0.45        0.63      5.17 o
  -6   9   3       19.26       15.36      5.32 o
  -5   9   3        3.69        8.30      4.05 o
  -4   9   3        2.93        0.62      4.89 o
  -3   9   3        2.19        5.41      3.75 o
  -2   9   3        2.76       -4.52      4.52 o
  -1   9   3        1.17       -3.57      5.63 o
   0   9   3       14.13       15.14      5.72 o
   1   9   3        6.77        7.42      5.04 o
   2   9   3       27.56       25.76      3.66 o
   3   9   3       19.35       20.24      4.29 o
   4   9   3      210.45      224.00      8.22 o
   5   9   3       13.77       10.87      1.98 o
   6   9   3        7.84        3.83      4.89 o
   7   9   3        5.94        7.74      5.59 o
   8   9   3       52.22       49.76      7.46 o
  -9  10   3        3.34        9.95     14.79 o
  -8  10   3        0.73        3.82      6.00 o
  -7  10   3        3.28        2.12      5.71 o
  -6  10   3       32.15       24.43      5.09 o
  -5  10   3       36.31       38.55      5.03 o
  -4  10   3        9.20        3.36      3.93 o
  -3  10   3       12.02        6.03      4.25 o
  -2  10   3      302.25      300.37     17.86 o
  -1  10   3       17.89       21.11      4.78 o
   0  10   3       39.68       57.39      6.15 o
   1  10   3        1.14        2.05      4.90 o
   2  10   3       15.06        7.83      4.58 o
   3  10   3        7.47        7.64      3.59 o
   4  10   3       10.63        9.54      5.90 o
   5  10   3       44.29       44.01      8.91 o
   6  10   3        0.05        1.57      4.70 o
   7  10   3        7.76        8.80     10.56 o
  -7  11   3        0.04       -5.08      6.59 o
  -6  11   3       14.21        8.94      4.85 o
  -5  11   3        6.12       13.36      5.18 o
  -4  11   3        6.56        4.30      8.51 o
  -3  11   3        1.58        3.75      4.38 o
  -2  11   3       26.63       33.78      5.23 o
  -1  11   3       22.99       27.01     10.84 o
   0  11   3       22.18       12.55      7.19 o
   1  11   3        8.06        5.59      5.01 o
   2  11   3        4.66       -0.35      4.27 o
   3  11   3        2.59        3.40      8.62 o
   4  11   3       73.76       84.38      8.57 o
   5  11   3        2.43        0.46      7.41 o
   6  11   3        7.18       21.18     14.65 o
  -5  12   3        0.38        0.93      5.16 o
  -4  12   3       17.57       11.50      4.71 o
  -3  12   3        0.01       -4.92      5.41 o
  -2  12   3       21.97       17.60      5.71 o
  -1  12   3        4.08       14.44      5.77 o
   0  12   3        0.51        0.54      6.24 o
   1  12   3        0.31       -7.31      7.91 o
   2  12   3        1.33       -1.05      4.11 o
   3  12   3        2.23       11.95     14.06 o
   4  12   3        0.40      -11.07     12.69 o
 -14   0   4        4.79        3.15     14.18 o
 -13   0   4        3.67        1.56     13.00 o
 -12   0   4        4.27       11.63      9.52 o
 -11   0   4        4.83       -0.63     10.28 o
 -10   0   4       27.96       30.25      6.30 o
  -9   0   4      180.51      187.08      9.96 o
  -8   0   4       72.13       83.42     10.16 o
  -7   0   4      154.42      183.02     11.92 o
  -6   0   4     4078.40     4223.42    450.26 o
  -5   0   4     1071.28     1050.66     70.60 o
  -4   0   4     4178.95     4142.16    174.10 o
  -3   0   4     4237.50     3905.22    161.03 o
  -2   0   4      791.71      698.63     36.83 o
  -1   0   4     4829.95     4530.20    106.68 o
   0   0   4     5072.39     4234.53    141.12 o
   1   0   4    11423.68    11364.83    369.68 o
   2   0   4     3738.03     3954.19    175.32 o
   3   0   4     8339.31     8790.87    302.55 o
   4   0   4    17277.58    19374.56    649.20 o
   5   0   4     3762.52     3871.38     93.17 o
   6   0   4     1852.62     2004.82     43.27 o
   7   0   4       13.06       10.90      4.87 o
   8   0   4      947.07      974.66     27.45 o
   9   0   4       15.06       13.18      6.16 o
  10   0   4      362.40      389.48     27.98 o
  11   0   4      150.90      136.17     13.03 o
  12   0   4       51.30       63.04     11.36 o
  13   0   4       84.70       57.15     15.88 o
 -13   1   4       12.74       15.43      8.45 o
 -12   1   4        6.46       -0.31      6.43 o
 -11   1   4       34.39       32.86      5.77 o
 -10   1   4       93.99       89.46      5.46 o
  -9   1   4        0.99       -3.43      3.82 o
  -8   1   4      497.62      539.99     13.59 o
  -7   1   4     1887.07     2278.01    110.48 o
  -6   1   4     1498.35     1509.18     72.11 o
  -5   1   4      979.53      955.94     38.69 o
  -4   1   4     3359.64     3242.87    114.29 o
  -3   1   4     2690.89     2538.67     62.15 o
  -2   1   4      815.43      823.09     16.99 o
  -1   1   4    11716.43    10126.08    302.33 o
   0   1   4     6876.78     6270.81    143.86 o
   1   1   4    13335.47    12284.51    528.21 o
   2   1   4     1941.15     1845.73     40.21 o
   3   1   4     4693.34     5051.01     90.70 o
   4   1   4     6830.03     6881.68    113.68 o
   5   1   4      925.41      887.07     18.81 o
   6   1   4     2182.77     2225.21     37.90 o
   7   1   4     1447.79     1522.51     24.38 o
   8   1   4       47.35       50.57      4.30 o
   9   1   4     1097.57     1218.01     25.63 o
  10   1   4       51.51       53.95      5.00 o
  11   1   4      177.93      177.14      9.61 o
  12   1   4       48.18       33.87      6.15 o
  13   1   4        5.44        5.76      8.21 o
 -13   2   4        1.98        4.15     10.51 o
 -12   2   4        5.66       -0.04      6.27 o
 -11   2   4        0.17       -0.74      5.85 o
 -10   2   4       64.60       51.33      7.03 o
  -9   2   4      130.63      123.86      6.18 o
  -8   2   4       10.54        0.83      4.44 o
  -7   2   4      781.66      780.02     35.97 o
  -6   2   4       65.73       65.76      4.27 o
  -5   2   4     1437.41     1401.95     37.47 o
  -4   2   4     5798.48     5875.36    222.79 o
  -3   2   4      162.35      160.50      4.54 o
  -2   2   4     6517.41     6017.47     99.43 o
  -1   2   4       34.38       35.72      3.39 o
   0   2   4     8359.66     7398.27    244.87 o
   1   2   4     3851.17     3814.83    132.35 o
   2   2   4     4683.09     4847.31     85.85 o
   3   2   4     4247.82     4188.57     75.16 o
   4   2   4     2438.25     2864.20     61.46 o
   5   2   4     4213.79     4318.01     68.08 o
   6   2   4     3079.74     3314.22     61.64 o
   7   2   4      131.94      142.76      6.34 o
   8   2   4     1520.72     1698.02     32.25 o
   9   2   4        1.96        5.20      3.65 o
  10   2   4      420.12      437.11     12.67 o
  11   2   4      133.44      120.95      9.09 o
  12   2   4       38.45       31.47      6.66 o
 -13   3   4        5.42        2.51      7.79 o
 -12   3   4        0.09        4.48     10.51 o
 -11   3   4        5.05       -0.71      7.32 o
 -10   3   4      122.00      106.71      6.38 o
  -9   3   4       22.27       23.88      4.95 o
  -8   3   4      145.26      146.23     11.37 o
  -7   3   4        0.20       -4.25      4.25 o
  -6   3   4      614.48      640.59     22.24 o
  -5   3   4       90.45       75.66      3.92 o
  -4   3   4     1868.66     1781.63     34.19 o
  -3   3   4      413.87      416.14     20.41 o
  -2   3   4      539.12      511.54     18.85 o
  -1   3   4     3121.73     3020.35    139.06 o
   0   3   4      380.97      396.39     16.04 o
   1   3   4      196.55      141.11      9.02 o
   2   3   4     6667.34     6650.32    388.59 o
   3   3   4      302.81      334.20     21.52 o
   4   3   4     4989.49     4978.12    208.48 o
   5   3   4      831.21      888.28     42.05 o
   6   3   4     1566.10     1600.32     68.46 o
   7   3   4      206.83      192.09      6.76 o
   8   3   4        9.20        5.21      6.22 o
   9   3   4      820.34      871.09     19.60 o
  10   3   4        1.96        4.20      8.62 o
  11   3   4       59.55       64.06      8.28 o
  12   3   4       31.90       25.53     18.41 o
 -13   4   4        4.29        7.69      9.47 o
 -12   4   4        2.66        1.66      7.57 o
 -11   4   4       35.88       37.39      6.30 o
 -10   4   4      233.74      230.55     14.88 o
  -9   4   4       58.26       50.40      6.10 o
  -8   4   4       76.21       75.11      9.06 o
  -7   4   4       78.42       65.56      4.74 o
  -6   4   4       62.21       64.49      7.13 o
  -5   4   4      229.79      259.60     11.78 o
  -4   4   4     8198.81     8526.51    219.04 o
  -3   4   4      184.88      184.21      5.28 o
  -2   4   4     1644.59     1502.02     68.91 o
  -1   4   4      945.95     1035.29     41.70 o
   0   4   4     2791.32     2878.05    122.44 o
   1   4   4     3312.31     3364.31    117.06 o
   2   4   4      556.08      554.66     19.27 o
   3   4   4     2437.28     2540.39    101.46 o
   4   4   4      269.17      294.83     18.75 o
   5   4   4     2072.17     2153.20    103.05 o
   6   4   4     2652.32     2696.95    126.96 o
   7   4   4       30.85       28.08      3.93 o
   8   4   4      598.05      597.49     15.77 o
   9   4   4      176.48      188.97      7.21 o
  10   4   4      321.03      326.39     29.24 o
  11   4   4       48.48       30.38      5.94 o
  12   4   4       52.97       32.57     40.01 o
 -12   5   4        0.25        4.68      7.17 o
 -11   5   4       10.18       25.45      7.81 o
 -10   5   4        1.21        7.34      5.64 o
  -9   5   4        1.62       -5.58      5.58 o
  -8   5   4       94.77      101.89      9.07 o
  -7   5   4        0.30       -3.18      4.47 o
  -6   5   4      419.07      451.22     11.64 o
  -5   5   4        3.00       -2.72      5.89 o
  -4   5   4     1013.03     1070.42     21.08 o
  -3   5   4      655.04      629.07     23.86 o
  -2   5   4       38.76       29.43      2.77 o
  -1   5   4     2202.50     2310.60     46.05 o
   0   5   4      137.84      125.13      6.02 o
   1   5   4       97.46       54.24      7.16 o
   2   5   4      833.41      861.97     34.88 o
   3   5   4        1.34       -1.15      5.48 o
   4   5   4     2684.62     2954.33    143.25 o
   5   5   4       89.23       82.50      5.30 o
   6   5   4      862.67      894.29     41.56 o
   7   5   4      108.19       93.72      5.21 o
   8   5   4       57.71       50.53      4.22 o
   9   5   4      258.46      259.62     13.41 o
  10   5   4       32.33       24.74      5.07 o
  11   5   4       14.68        8.66     13.35 o
 -12   6   4       20.69       26.47      9.05 o
 -11   6   4        0.40        3.73      6.66 o
 -10   6   4       47.05       30.84      7.80 o
  -9   6   4       31.46       35.81     12.65 o
  -8   6   4       10.86       11.93      5.71 o
  -7   6   4      200.09      246.38     10.48 o
  -6   6   4       35.96       29.80      4.50 o
  -5   6   4       66.44       63.09      4.99 o
  -4   6   4       14.01       50.81     24.79 o
  -3   6   4       72.41       59.10      4.62 o
  -2   6   4      886.65      925.93     27.25 o
  -1   6   4        1.62        5.48      2.09 o
   0   6   4     1707.82     1765.68     48.43 o
   1   6   4       17.46       16.18      2.23 o
   2   6   4      123.47      126.07      8.20 o
   3   6   4      960.94     1011.62     30.06 o
   4   6   4        2.05       -0.24      3.89 o
   5   6   4      289.96      310.65     13.39 o
   6   6   4      143.64      125.01     16.15 o
   7   6   4       11.88        7.71      5.43 o
   8   6   4      173.76      185.64     21.79 o
   9   6   4       15.34       13.17      5.86 o
  10   6   4       34.81       37.92      6.64 o
  11   6   4        7.84        9.53      9.48 o
 -11   7   4        5.29        4.67      9.31 o
 -10   7   4        7.53        9.48      7.75 o
  -9   7   4       21.60       29.91      8.05 o
  -8   7   4        6.50        8.49      5.01 o
  -7   7   4        0.39       -5.08      5.08 o
  -6   7   4       26.56       34.03      5.43 o
  -5   7   4      448.33      486.75     23.50 o
  -4   7   4      644.03      750.24     35.29 o
  -3   7   4      238.94      245.70      7.20 o
  -2   7   4        7.00        9.83      3.90 o
  -1   7   4       40.56       40.66      5.60 o
   0   7   4      350.88      393.85     10.25 o
   1   7   4      128.21      132.25      4.85 o
   2   7   4      302.89      301.76      7.05 o
   3   7   4        3.39       -0.04      2.13 o
   4   7   4      209.77      224.98     10.08 o
   5   7   4      168.09      165.92      6.95 o
   6   7   4       84.50       88.73      6.09 o
   7   7   4      472.14      509.04     22.82 o
   8   7   4        6.46       14.73     10.38 o
   9   7   4        4.40        3.37      5.37 o
  10   7   4       22.18       20.62      8.80 o
 -11   8   4        0.28      -11.64     12.41 o
 -10   8   4        0.28       -6.00      9.74 o
  -9   8   4        5.34        0.79      8.27 o
  -8   8   4        1.19        3.63      5.39 o
  -7   8   4       39.93       43.39      5.98 o
  -6   8   4        3.81       -4.55      4.55 o
  -5   8   4      183.47      179.80      7.02 o
  -4   8   4      264.02      242.62     10.14 o
  -3   8   4        1.71       -2.58      5.89 o
  -2   8   4      903.05      857.82     33.47 o
  -1   8   4       82.56       72.54      6.24 o
   0   8   4       95.78      100.16     12.34 o
   1   8   4       33.49       41.44      3.34 o
   2   8   4       17.59       13.60      2.05 o
   3   8   4       94.25      102.54      8.13 o
   4   8   4        1.86        4.19      4.61 o
   5   8   4      134.50      123.78      7.03 o
   6   8   4       15.27       11.23      5.26 o
   7   8   4        8.54        2.74      5.64 o
   8   8   4      100.75      112.10      8.34 o
   9   8   4        3.75        7.54      7.28 o
 -10   9   4        0.02       25.20     11.51 o
  -9   9   4        8.78       11.97      7.39 o
  -8   9   4        0.22        7.36      6.42 o
  -7   9   4        0.44       -4.79      4.79 o
  -6   9   4        2.37        8.73      7.02 o
  -5   9   4        4.79        6.53      4.07 o
  -4   9   4        6.28        4.17      4.41 o
  -3   9   4        2.79        9.36      3.59 o
  -2   9   4       10.82        4.03      4.08 o
  -1   9   4        1.66        9.89      3.52 o
   0   9   4       18.05       18.35      4.99 o
   1   9   4       42.26       46.99     11.61 o
   2   9   4       32.39       28.65      4.49 o
   3   9   4        0.90       -1.97      2.53 o
   4   9   4        2.62       -0.55      2.16 o
   5   9   4       51.90       42.42      4.21 o
   6   9   4        0.12        0.18      6.69 o
   7   9   4      125.42      102.65     18.03 o
   8   9   4        0.07        4.46      7.20 o
  -8  10   4        3.36        2.45      6.88 o
  -7  10   4       20.80       18.04      7.20 o
  -6  10   4       21.05       33.03      5.69 o
  -5  10   4       28.45       34.49      5.46 o
  -4  10   4        0.06       -4.05      4.05 o
  -3  10   4       40.10       37.06      6.08 o
  -2  10   4      162.80      157.47     10.54 o
  -1  10   4        3.61        6.52      3.93 o
   0  10   4        2.54        9.25      3.86 o
   1  10   4        2.10        6.72      4.83 o
   2  10   4        1.28       -0.84      2.55 o
   3  10   4       34.88       29.21      3.73 o
   4  10   4       56.09       51.35      4.56 o
   5  10   4        8.88        6.98      2.24 o
   6  10   4        0.46        3.21      7.35 o
   7  10   4        1.94        1.59     20.17 o
  -7  11   4       10.83       12.82      6.00 o
  -6  11   4        0.13       -1.03      5.89 o
  -5  11   4        0.03        1.69      5.89 o
  -4  11   4        0.14        5.52      6.17 o
  -3  11   4        1.15        0.93      4.15 o
  -2  11   4        2.37        8.36      5.72 o
  -1  11   4        0.07       -7.71      7.71 o
   0  11   4        1.77       -3.65      3.65 o
   1  11   4        0.57        0.03      3.28 o
   2  11   4        1.87        1.88      3.99 o
   3  11   4       27.63       21.82      2.74 o
   4  11   4        0.08        3.00     13.63 o
   5  11   4        4.19       -4.33     13.00 o
   6  11   4        0.11      -13.34     14.70 o
  -5  12   4        0.03      -16.17     16.17 o
  -4  12   4        0.43       -5.30      5.30 o
  -3  12   4        3.63       -4.65      4.65 o
  -2  12   4        7.84        6.52      7.84 o
  -1  12   4        0.05       -0.57      5.05 o
   0  12   4        0.14        2.56      5.01 o
   1  12   4        2.65        3.95     17.30 o
   2  12   4        0.10      -13.66     13.66 o
   3  12   4        0.03       28.86     15.03 o
 -13   1   5        0.18       -7.82      7.82 o
 -12   1   5        1.56       -4.47      7.05 o
 -11   1   5        0.81       10.15      6.23 o
 -10   1   5        0.39        2.35      5.19 o
  -9   1   5       62.77       61.88      4.96 o
  -8   1   5       15.16       17.58      4.75 o
  -7   1   5      187.79      171.40     10.74 o
  -6   1   5       79.57       73.38      4.41 o
  -5   1   5       51.87       58.89      5.27 o
  -4   1   5       81.20      113.90      6.65 o
  -3   1   5       21.24       24.88      3.52 o
  -2   1   5      444.52      476.35     13.16 o
  -1   1   5      907.49      800.62     17.31 o
   0   1   5        6.76       15.06      5.53 o
   1   1   5      160.71      164.71      4.95 o
   2   1   5     1473.54     1436.90     44.44 o
   3   1   5       59.00       74.36      3.52 o
   4   1   5      148.89      156.68      4.93 o
   5   1   5      495.77      547.02     11.08 o
   6   1   5       69.69       71.86      5.17 o
   7   1   5        2.14       -0.32      3.88 o
   8   1   5        0.12       -2.14      3.22 o
   9   1   5        9.01        7.75      4.72 o
  10   1   5       50.97       43.96      5.13 o
  11   1   5        1.08       -1.13      5.13 o
  12   1   5        0.30        1.99      6.44 o
 -13   2   5        3.13       13.42     11.69 o
 -12   2   5       30.43       28.65      6.13 o
 -11   2   5       35.85       48.35      8.34 o
 -10   2   5        2.89        4.27      6.51 o
  -9   2   5        9.16       11.67      4.55 o
  -8   2   5        4.89        0.54      8.02 o
  -7   2   5        4.84        5.06      4.07 o
  -6   2   5       85.84       83.19      4.27 o
  -5   2   5        8.74        5.35      4.05 o
  -4   2   5      992.93      979.18     19.05 o
  -3   2   5      512.37      565.40     22.58 o
  -2   2   5     2829.81     2810.58     70.72 o
  -1   2   5      408.88      382.74      9.03 o
   0   2   5       73.79       69.67      4.89 o
   1   2   5     2368.43     2202.32     57.80 o
   2   2   5     1832.35     1816.51     72.71 o
   3   2   5      186.99      213.73      5.70 o
   4   2   5      113.64      121.97      4.33 o
   5   2   5      514.97      524.29     10.83 o
   6   2   5        6.00        5.32      4.52 o
   7   2   5      292.28      274.38      8.36 o
   8   2   5      295.76      299.29      8.82 o
   9   2   5        0.25        9.99      4.50 o
  10   2   5      477.18      485.35     13.36 o
  11   2   5        0.05        7.43      4.33 o
  12   2   5       22.21       26.81      8.07 o
 -13   3   5        1.41       -5.60      8.06 o
 -12   3   5        0.97        0.67      6.52 o
 -11   3   5        6.75        5.53      6.60 o
 -10   3   5        8.11        6.91      6.93 o
  -9   3   5        1.01        9.01      6.16 o
  -8   3   5       10.63        1.73      5.24 o
  -7   3   5        9.90       18.46      4.09 o
  -6   3   5       88.11       88.44      6.86 o
  -5   3   5      489.23      493.05     14.43 o
  -4   3   5     2700.84     2780.99    107.79 o
  -3   3   5       63.13       79.48      7.79 o
  -2   3   5      368.40      371.21     14.88 o
  -1   3   5     5233.52     5534.29    231.68 o
   0   3   5        5.51        7.64      1.87 o
   1   3   5       42.72       45.67      6.50 o
   2   3   5       28.44       20.79     10.27 o
   3   3   5        3.57        2.73      2.44 o
   4   3   5       42.91       43.82      4.35 o
   5   3   5       26.97       26.02      2.78 o
   6   3   5     1124.65     1160.55     30.01 o
   7   3   5      445.45      452.63     15.58 o
   8   3   5       45.15       33.98      4.17 o
   9   3   5       15.55       15.04      4.31 o
  10   3   5        5.98        3.97      6.39 o
  11   3   5       60.77       37.89      5.60 o
  12   3   5        1.62        3.86      8.63 o
 -13   4   5       17.53       -0.84     10.05 o
 -12   4   5       21.05        8.90      6.50 o
 -11   4   5       30.40       32.95      5.57 o
 -10   4   5       24.11       23.59      5.91 o
  -9   4   5       60.67       73.53      6.62 o
  -8   4   5      148.39      127.35      6.86 o
  -7   4   5      173.78      176.31      7.52 o
  -6   4   5        3.62       -3.60      5.47 o
  -5   4   5      181.89      187.44      6.87 o
  -4   4   5     3744.46     3869.80    182.33 o
  -3   4   5      907.18      996.43     23.25 o
  -2   4   5        5.93        9.27      5.41 o
  -1   4   5     3127.44     3333.30    212.30 o
   0   4   5     1012.22     1010.33     62.30 o
   1   4   5      118.66       84.70      9.02 o
   2   4   5       71.80       63.50     12.14 o
   3   4   5      383.49      414.37     11.44 o
   4   4   5      103.46      100.65      8.61 o
   5   4   5      200.71      206.34     15.51 o
   6   4   5      996.54     1047.21     27.85 o
   7   4   5      180.46      191.08      6.84 o
   8   4   5      152.33      138.69      6.56 o
   9   4   5       11.19        3.90      3.67 o
  10   4   5      174.53      200.17     19.43 o
  11   4   5        0.48       -8.95      8.95 o
  12   4   5       44.17       41.12     14.56 o
 -12   5   5        1.66        3.72      7.36 o
 -11   5   5        1.29        1.89      8.24 o
 -10   5   5       16.60       14.38     11.12 o
  -9   5   5       10.73       14.68      5.56 o
  -8   5   5      105.62      106.64      6.87 o
  -7   5   5       24.16       18.20      4.92 o
  -6   5   5      188.21      197.91      9.85 o
  -5   5   5       25.88       35.93      5.14 o
  -4   5   5       89.93       98.30      5.85 o
  -3   5   5       58.53       46.00      7.89 o
  -2   5   5      170.97      168.81     14.16 o
  -1   5   5      213.30      221.29      7.38 o
   0   5   5      502.85      436.04     13.38 o
   1   5   5      624.80      620.20     53.83 o
   2   5   5       39.86       64.06      9.82 o
   3   5   5        0.67       -7.35      8.77 o
   4   5   5      810.67      805.84     59.69 o
   5   5   5      108.15      124.20     15.85 o
   6   5   5      384.90      367.58     15.24 o
   7   5   5      146.43      111.95     10.02 o
   8   5   5       76.94       70.05     10.46 o
   9   5   5       69.98       67.29      7.62 o
  10   5   5        5.41       25.75      9.60 o
  11   5   5       38.25       43.65      7.95 o
 -12   6   5        0.07       -4.02     11.18 o
 -11   6   5       33.03       41.04      8.06 o
 -10   6   5       27.64       20.45      5.77 o
  -9   6   5       32.73       35.23      9.70 o
  -8   6   5       23.26       31.59      6.33 o
  -7   6   5       18.34        8.80      9.07 o
  -6   6   5       29.70       45.25      8.01 o
  -5   6   5        6.82        8.52      5.94 o
  -4   6   5     4250.91     4450.63    156.95 o
  -3   6   5      146.00      143.86      9.34 o
  -2   6   5       21.65       21.15      3.47 o
  -1   6   5      587.16      665.70     23.57 o
   0   6   5       15.25       17.16      4.17 o
   1   6   5       31.76       26.55      3.29 o
   2   6   5        1.00      -13.12     13.12 o
   3   6   5       75.68       81.86     11.50 o
   4   6   5       11.57        7.14      6.48 o
   5   6   5      368.51      374.12     21.14 o
   6   6   5      777.49      801.43     51.77 o
   7   6   5      174.33      165.59     13.97 o
   8   6   5       25.08       32.21      7.71 o
   9   6   5        0.52       -5.90      5.90 o
  10   6   5      115.59      111.75     21.13 o
  11   6   5        0.31       -9.03      9.03 o
 -11   7   5        5.12        6.33      7.73 o
 -10   7   5       41.59       36.96     13.87 o
  -9   7   5        0.89        7.19      6.96 o
  -8   7   5       18.10        6.87      6.38 o
  -7   7   5       24.75       12.09      6.51 o
  -6   7   5       29.07       38.97      5.81 o
  -5   7   5       19.46       20.80      5.21 o
  -4   7   5       20.28       14.02      4.59 o
  -3   7   5       49.39       36.19      9.56 o
  -2   7   5        1.74       -1.69      3.02 o
  -1   7   5       12.78       24.64      5.37 o
   0   7   5       38.32       45.79      6.10 o
   1   7   5      117.85      125.10      6.28 o
   2   7   5      102.52      122.18     16.13 o
   3   7   5       46.50       76.31     16.85 o
   4   7   5       29.62       37.71     16.19 o
   5   7   5      243.94      222.31     25.52 o
   6   7   5       58.80       48.50     10.87 o
   7   7   5      209.25      178.00     17.18 o
   8   7   5        6.91        8.83      6.08 o
   9   7   5       13.39       13.96      6.99 o
  10   7   5       22.39        9.02      9.82 o
 -10   8   5        1.90       -7.69     18.35 o
  -9   8   5        1.16        2.65      7.28 o
  -8   8   5       26.03       25.33      6.62 o
  -7   8   5       58.79       72.94      7.51 o
  -6   8   5        7.38       14.55      4.81 o
  -5   8   5       18.41       14.37      4.39 o
  -4   8   5      901.10      925.11     32.24 o
  -3   8   5      123.75       95.79      7.27 o
  -2   8   5      384.21      378.48      9.56 o
  -1   8   5      177.19      150.29      5.62 o
   0   8   5       87.12       84.67      4.29 o
   1   8   5      221.44      243.92     14.71 o
   2   8   5       40.61       41.95      3.03 o
   3   8   5      116.98      117.74     14.75 o
   4   8   5        4.59       -5.99     10.77 o
   5   8   5      130.43      119.76     21.95 o
   6   8   5      301.28      298.75     17.96 o
   7   8   5       11.71       11.94      3.85 o
   8   8   5      100.17       88.86      7.11 o
  -9   9   5       10.58        2.53      9.13 o
  -8   9   5       21.44       19.88      8.09 o
  -7   9   5        1.03       -2.30      5.65 o
  -6   9   5        1.01       -1.28      5.59 o
  -5   9   5       39.74       40.75      5.05 o
  -4   9   5        1.40       -3.58      3.58 o
  -3   9   5       71.27       64.45      4.61 o
  -2   9   5        0.63        5.89      4.09 o
  -1   9   5       33.99       22.01      7.21 o
   0   9   5       19.12       15.99      3.30 o
   1   9   5        0.17       -3.21      4.08 o
   2   9   5      163.14      164.26      6.02 o
   3   9   5       27.89       25.46     12.61 o
   4   9   5        6.15      -17.30     17.30 o
   5   9   5        2.03       -9.57     12.14 o
   6   9   5       51.01       59.87     14.34 o
   7   9   5        2.21       -1.19      7.62 o
  -8  10   5        6.79        4.13      9.53 o
  -7  10   5        6.10       10.49      7.60 o
  -6  10   5       34.59       44.43      5.97 o
  -5  10   5       11.22        8.81      7.10 o
  -4  10   5       46.22       34.80      4.17 o
  -3  10   5        5.33        7.81      7.35 o
  -2  10   5        0.44        2.59      5.09 o
  -1  10   5       20.75       15.71      3.93 o
   0  10   5        9.38        4.62      3.45 o
   1  10   5       14.30       17.44      6.85 o
   2  10   5        5.21        2.17      2.39 o
   3  10   5       36.67       28.30     12.95 o
   4  10   5       35.85       38.26     14.33 o
   5  10   5       19.53       31.68     18.97 o
   6  10   5        5.77      -20.39     20.39 o
  -6  11   5        2.30        3.75      5.74 o
  -5  11   5       11.51       15.09      5.10 o
  -4  11   5        6.33        2.80      6.03 o
  -3  11   5       28.92       22.50      7.73 o
  -2  11   5        2.74        4.03      4.25 o
  -1  11   5        8.99       13.94      3.97 o
   0  11   5        5.92       -0.64      3.85 o
   1  11   5        5.44       14.83      5.68 o
   2  11   5       48.84       35.13      4.91 o
   3  11   5       14.15       25.89     13.78 o
   4  11   5        2.44       10.01     13.98 o
   5  11   5        0.05       -0.69     14.00 o
  -4  12   5        2.23        2.26      4.82 o
  -3  12   5        0.02        3.96     11.49 o
  -2  12   5        0.19       -1.61      5.11 o
  -1  12   5        7.19        8.23      4.86 o
   0  12   5        0.42        5.67      7.05 o
   1  12   5        0.11       -9.37     14.56 o
   2  12   5        0.41        8.43     15.41 o
   3  12   5        5.24      -12.26     15.80 o
 -13   0   6        1.22       13.74     18.40 o
 -12   0   6       33.18       47.46     13.40 o
 -11   0   6       42.61       27.88      8.32 o
 -10   0   6        3.77       15.82      7.16 o
  -9   0   6       20.81        7.31     10.39 o
  -8   0   6       27.93       14.52      6.77 o
  -7   0   6      644.60      682.72    103.42 o
  -6   0   6      960.81      938.48    107.58 o
  -5   0   6       10.42        5.73      5.91 o
  -4   0   6     4309.00     4233.44    255.11 o
  -3   0   6       12.59       14.35      4.91 o
  -2   0   6     7482.89     7102.51    327.48 o
  -1   0   6      123.58       99.72      7.19 o
   0   0   6     8663.91     7338.00    242.79 o
   1   0   6       99.40       82.69      6.94 o
   2   0   6     4957.96     5696.60    191.09 o
   3   0   6    11227.34    11570.35    566.24 o
   4   0   6     4187.11     4330.23    266.69 o
   5   0   6     4689.82     5096.87    135.12 o
   6   0   6     2834.01     3098.37     79.73 o
   7   0   6       43.93       41.72      5.73 o
   8   0   6      895.26      995.59     27.85 o
   9   0   6      115.66      120.29      7.14 o
  10   0   6      302.81      269.37     13.43 o
  11   0   6      285.12      287.77     20.33 o
  12   0   6        0.58       -6.21     14.54 o
 -13   1   6        0.09        2.54     10.24 o
 -12   1   6        7.47        5.43      6.13 o
 -11   1   6        1.79        9.01      5.50 o
 -10   1   6       42.19       43.03      5.40 o
  -9   1   6      135.98      118.98      6.83 o
  -8   1   6      311.08      339.34     19.53 o
  -7   1   6        1.86        1.07      4.28 o
  -6   1   6      227.06      209.43     11.78 o
  -5   1   6      139.51      140.43      8.10 o
  -4   1   6     1449.67     1431.72     37.92 o
  -3   1   6     4360.22     4272.17    116.71 o
  -2   1   6      610.48      615.51     13.01 o
  -1   1   6     2751.68     2250.17     44.97 o
   0   1   6     2184.97     1953.54     50.59 o
   1   1   6     3386.30     3414.16     89.24 o
   2   1   6    12620.54    13004.68    302.01 o
   3   1   6       56.81       48.71      3.43 o
   4   1   6     4178.17     4174.83     75.54 o
   5   1   6      168.61      155.56      5.40 o
   6   1   6     1000.35     1045.81     19.68 o
   7   1   6     2579.35     2757.40     47.80 o
   8   1   6        6.35        0.91      3.63 o
   9   1   6      656.22      743.01     16.01 o
  10   1   6      225.10      241.69     15.17 o
  11   1   6      120.74      112.67      7.40 o
  12   1   6      334.57      299.08     25.47 o
 -13   2   6        4.34        5.66      8.95 o
 -12   2   6       69.91       62.65      7.94 o
 -11   2   6       13.81        2.12      6.16 o
 -10   2   6        1.64        2.95      5.58 o
  -9   2   6        2.25        9.24      4.94 o
  -8   2   6      121.62      168.17      9.32 o
  -7   2   6      354.32      392.57     16.90 o
  -6   2   6      161.51      174.13     10.72 o
  -5   2   6     1073.19     1014.55     27.68 o
  -4   2   6      235.84      217.84     12.13 o
  -3   2   6      205.83      195.34      8.25 o
  -2   2   6     5043.06     4551.18    150.69 o
  -1   2   6     2445.66     2482.57     56.49 o
   0   2   6     2347.51     2198.62     53.50 o
   1   2   6     3163.08     2966.76     74.11 o
   2   2   6      989.61     1251.54     65.96 o
   3   2   6     3893.87     3935.74    141.20 o
   4   2   6      322.46      333.22      7.86 o
   5   2   6      405.18      435.40      9.28 o
   6   2   6     1951.89     2071.08     47.76 o
   7   2   6       76.49       68.86      4.52 o
   8   2   6     1302.33     1426.48     30.78 o
   9   2   6      123.76      130.31      6.08 o
  10   2   6      324.13      320.76     15.74 o
  11   2   6      216.17      191.21     21.12 o
  12   2   6       26.59       32.02     11.62 o
 -13   3   6        1.18       18.71     15.03 o
 -12   3   6        0.49       -7.14      7.14 o
 -11   3   6        4.32       10.07      5.57 o
 -10   3   6       16.21        8.35      8.78 o
  -9   3   6       83.78       87.48      6.26 o
  -8   3   6       59.00       60.14      5.92 o
  -7   3   6      236.58      233.47      8.50 o
  -6   3   6     1126.63     1325.82     47.59 o
  -5   3   6      321.85      308.56      8.46 o
  -4   3   6      283.08      304.67     13.74 o
  -3   3   6     2080.78     2175.65     74.99 o
  -2   3   6       60.10       63.33      6.37 o
  -1   3   6      540.60      391.80     13.02 o
   0   3   6      164.89      128.71      4.51 o
   1   3   6     1979.45     2109.05     55.42 o
   2   3   6     5090.10     5187.76    166.98 o
   3   3   6       54.14       57.63      3.44 o
   4   3   6     3432.14     3708.96     75.51 o
   5   3   6     2652.41     2787.47     52.13 o
   6   3   6      131.75      130.80      4.83 o
   7   3   6     1446.63     1515.02     31.41 o
   8   3   6       27.31       24.06      4.49 o
   9   3   6      256.60      268.29     13.72 o
  10   3   6       21.00       21.61      5.00 o
  11   3   6       37.03       28.85      6.74 o
 -13   4   6        0.63       -7.43     14.28 o
 -12   4   6       16.65       20.83      6.90 o
 -11   4   6       31.51       27.90      6.22 o
 -10   4   6        7.71       11.35      5.55 o
  -9   4   6      124.60      136.25      7.78 o
  -8   4   6        7.31        3.20      4.89 o
  -7   4   6       16.53       19.77      5.95 o
  -6   4   6       11.25        3.72      4.51 o
  -5   4   6      730.12      819.15     27.94 o
  -4   4   6     1064.74     1071.37     38.69 o
  -3   4   6      674.38      737.04     29.88 o
  -2   4   6     2272.27     2365.35    138.74 o
  -1   4   6     1869.94     2087.19    121.88 o
   0   4   6     1928.72     1945.45     81.68 o
   1   4   6     4376.41     4670.72    156.28 o
   2   4   6      503.49      498.27     23.58 o
   3   4   6     1938.67     2030.32    116.38 o
   4   4   6      128.88      135.94      6.81 o
   5   4   6      136.77      137.33      6.06 o
   6   4   6     1314.55     1359.06     53.42 o
   7   4   6      637.37      681.71     24.20 o
   8   4   6      636.26      594.11     22.69 o
   9   4   6      259.88      259.44     11.26 o
  10   4   6      228.55      227.34     23.94 o
  11   4   6      163.78      134.51     18.06 o
 -12   5   6        0.15        4.48      8.49 o
 -11   5   6        6.37       -2.33      7.45 o
 -10   5   6        2.01       -3.13      9.38 o
  -9   5   6        0.12        3.73      5.04 o
  -8   5   6       30.93       45.79      7.67 o
  -7   5   6       11.11        8.56      9.78 o
  -6   5   6     1023.25     1054.17     28.87 o
  -5   5   6       21.85       28.14      5.49 o
  -4   5   6       16.87       11.53      4.53 o
  -3   5   6      517.49      505.48     35.54 o
  -2   5   6       10.16        6.58      3.05 o
  -1   5   6      328.14      329.40     14.80 o
   0   5   6      659.40      604.27     21.60 o
   1   5   6      563.04      614.25     29.40 o
   2   5   6      762.07      891.18     43.55 o
   3   5   6        4.03       -9.26      9.26 o
   4   5   6     1430.69     1501.74    126.21 o
   5   5   6      186.58      190.52      8.24 o
   6   5   6        3.90        0.32      7.85 o
   7   5   6      465.85      458.23     22.26 o
   8   5   6       20.06       10.51      5.90 o
   9   5   6      168.93      153.62     17.35 o
  10   5   6       13.84        4.32      6.01 o
  11   5   6        9.64        1.43      9.60 o
 -12   6   6        4.50       -1.85     11.49 o
 -11   6   6        0.03       -5.75      8.15 o
 -10   6   6        0.28       11.84      7.15 o
  -9   6   6       15.52       20.11      7.19 o
  -8   6   6        9.63        4.60      6.88 o
  -7   6   6       73.77       87.87      9.03 o
  -6   6   6       16.68        9.00      5.55 o
  -5   6   6        2.48       -0.19      4.89 o
  -4   6   6      627.26      651.53     32.28 o
  -3   6   6       32.84       35.12      5.43 o
  -2   6   6      113.63      117.90      5.66 o
  -1   6   6       38.64       32.47      6.38 o
   0   6   6      165.13      184.14     16.77 o
   1   6   6      328.56      310.81     29.30 o
   2   6   6        6.21       14.24     10.61 o
   3   6   6      974.11     1058.92     51.36 o
   4   6   6      224.01      210.75     20.76 o
   5   6   6        9.49       11.57     11.25 o
   6   6   6      519.06      532.94     38.79 o
   7   6   6       53.03       57.21      5.16 o
   8   6   6      236.43      213.70     29.74 o
   9   6   6       10.26       10.93      6.41 o
  10   6   6       20.37        8.76      6.25 o
 -11   7   6        2.27       14.77     11.35 o
 -10   7   6       10.66        6.34      7.09 o
  -9   7   6        5.21       10.21      6.43 o
  -8   7   6       26.16       28.65     10.87 o
  -7   7   6      143.85      158.15      9.51 o
  -6   7   6        6.94        2.50      5.54 o
  -5   7   6        0.65        3.72     10.20 o
  -4   7   6      359.06      401.97     18.44 o
  -3   7   6      100.44       95.66      5.84 o
  -2   7   6        1.40        0.86      3.20 o
  -1   7   6      345.57      401.67     23.42 o
   0   7   6       99.41       97.62     13.63 o
   1   7   6       62.07       68.35      8.79 o
   2   7   6      409.77      465.27     26.59 o
   3   7   6        0.08       -9.98     10.99 o
   4   7   6      259.80      302.76     22.46 o
   5   7   6       58.08       61.80      9.36 o
   6   7   6      259.28      255.20      9.37 o
   7   7   6        3.97        4.83      3.55 o
   8   7   6        0.21        1.99      5.65 o
   9   7   6       41.37       32.91      7.16 o
 -10   8   6        5.16        0.10      9.64 o
  -9   8   6        0.29       -5.08      6.54 o
  -8   8   6       20.78       35.64     11.17 o
  -7   8   6       35.96       39.85      6.84 o
  -6   8   6       28.89       19.70      5.96 o
  -5   8   6       40.08       28.93      6.13 o
  -4   8   6      380.38      339.43     19.50 o
  -3   8   6       17.31        6.60      6.10 o
  -2   8   6      180.47      150.02      9.24 o
  -1   8   6       86.26       90.59      6.35 o
   0   8   6       40.70       38.08      4.96 o
   1   8   6       54.20       53.24      9.35 o
   2   8   6       77.87       46.42     13.34 o
   3   8   6      101.29      156.56     19.89 o
   4   8   6       53.67       63.30     14.26 o
   5   8   6       55.54       88.41     15.19 o
   6   8   6       93.67      101.42     11.11 o
   7   8   6       10.96       29.11     18.76 o
   8   8   6       33.30       33.75      5.40 o
  -9   9   6        5.14       -1.55      8.00 o
  -8   9   6        3.27       -6.91      9.45 o
  -7   9   6        0.74        8.04      7.28 o
  -6   9   6       16.91       19.83      9.66 o
  -5   9   6        4.33        0.23      5.53 o
  -4   9   6       12.87        2.41      5.25 o
  -3   9   6        3.83        1.63      4.23 o
  -2   9   6       24.11       15.94     11.12 o
  -1   9   6        4.39       -3.36     13.59 o
   0   9   6       18.60        8.28      8.84 o
   1   9   6        7.01        6.83      3.70 o
   2   9   6       64.17       60.14     13.71 o
   3   9   6        1.72        0.74     17.70 o
   4   9   6        0.43        2.64     12.46 o
   5   9   6       16.84       -4.70     12.94 o
   6   9   6        0.99      -10.23     19.07 o
   7   9   6        6.11       -2.08     20.78 o
  -8  10   6       11.36        9.25     10.06 o
  -7  10   6        0.55       -1.91      6.73 o
  -6  10   6        3.22       -2.03      9.50 o
  -5  10   6        0.28       -3.65      5.97 o
  -4  10   6       22.53       24.23      5.09 o
  -3  10   6        4.81       -5.38      5.38 o
  -2  10   6       19.97       25.85      5.76 o
  -1  10   6       18.98       12.11      4.89 o
   0  10   6        6.06        1.38      6.64 o
   1  10   6        7.73       -0.65      4.90 o
   2  10   6       44.09       56.59     14.54 o
   3  10   6       11.15       24.32     13.63 o
   4  10   6        2.26      -19.01     19.01 o
   5  10   6        6.41       36.18     15.18 o
   6  10   6       16.58       53.78     15.48 o
  -6  11   6       17.80        5.50      9.67 o
  -5  11   6        1.88       -0.22      7.19 o
  -4  11   6        1.39       -0.89      6.18 o
  -3  11   6        0.50        8.66      6.10 o
  -2  11   6        8.70        0.85      8.89 o
  -1  11   6        4.31        3.57      7.98 o
   0  11   6        1.81       -5.77      5.77 o
   1  11   6        0.06        1.69     12.24 o
   2  11   6       13.79       -5.43     14.06 o
   3  11   6        2.51       11.55     14.44 o
   4  11   6        7.12       -2.59     20.72 o
  -3  12   6        1.70        0.28      9.53 o
  -2  12   6        6.38       -2.19      6.59 o
  -1  12   6        5.48       14.99      7.49 o
   0  12   6        0.01       16.09     21.19 o
   1  12   6        4.06        1.99     22.45 o
 -13   1   7        0.17        5.63     10.98 o
 -12   1   7        2.02       -0.46      5.67 o
 -11   1   7        2.36       -0.08      5.11 o
 -10   1   7        0.03        3.46      4.99 o
  -9   1   7        6.83        1.78      5.07 o
  -8   1   7       26.81       15.40      5.10 o
  -7   1   7      155.96      174.84     12.00 o
  -6   1   7       69.61       67.58      5.75 o
  -5   1   7        1.04       -4.68      4.68 o
  -4   1   7        1.15        9.89      4.12 o
  -3   1   7      220.14      250.48      6.86 o
  -2   1   7       88.10       82.25      5.00 o
  -1   1   7      527.87      566.64     13.04 o
   0   1   7      679.80      645.80     20.41 o
   1   1   7      234.95      251.76      6.90 o
   2   1   7      972.17     1119.10     30.38 o
   3   1   7      134.99      160.88      6.44 o
   4   1   7       12.42        4.44      3.51 o
   5   1   7       72.42       76.53      5.72 o
   6   1   7        1.94       -1.24      3.77 o
   7   1   7        1.23       -3.50      3.50 o
   8   1   7        3.31       -3.64      3.86 o
   9   1   7       40.29       41.68      4.23 o
  10   1   7       20.60       24.14      5.21 o
  11   1   7        0.36        7.69      5.51 o
 -13   2   7        0.07       -4.15     15.24 o
 -12   2   7        4.52        8.00      9.46 o
 -11   2   7        2.41        1.55      6.23 o
 -10   2   7       11.17       18.03      5.07 o
  -9   2   7       28.17       18.95      5.11 o
  -8   2   7       35.82       51.05      4.98 o
  -7   2   7       18.13       13.12      5.43 o
  -6   2   7       42.29       62.25      5.18 o
  -5   2   7        0.17       -1.75      5.78 o
  -4   2   7       12.11       22.38      4.31 o
  -3   2   7     1051.19     1128.80     25.14 o
  -2   2   7      263.58      235.39     10.41 o
  -1   2   7      137.69       99.79      5.87 o
   0   2   7       81.63       72.07      5.44 o
   1   2   7       13.16        2.19      3.11 o
   2   2   7      916.00     1008.58     29.44 o
   3   2   7       10.37        9.54      4.20 o
   4   2   7       53.29       50.45      3.91 o
   5   2   7       37.30       33.34      5.74 o
   6   2   7       55.53       55.90      4.74 o
   7   2   7       90.50       90.12      6.54 o
   8   2   7       78.61       73.65      5.61 o
   9   2   7        0.47        8.51      4.53 o
  10   2   7       10.89       21.26      4.95 o
  11   2   7       37.89       39.47      9.48 o
 -13   3   7        0.01       -9.05     14.99 o
 -12   3   7        6.47        5.77      6.32 o
 -11   3   7        7.70        1.16      6.31 o
 -10   3   7       46.82       62.55     13.65 o
  -9   3   7       22.00       25.95      4.95 o
  -8   3   7      134.64      141.15      6.77 o
  -7   3   7        0.79       -0.19      5.02 o
  -6   3   7       10.98       17.34      5.01 o
  -5   3   7       22.44       35.27      4.02 o
  -4   3   7      182.66      190.00      7.30 o
  -3   3   7       53.81       42.49      3.89 o
  -2   3   7      573.57      543.41     39.26 o
  -1   3   7      486.40      438.29     14.50 o
   0   3   7       29.28       40.24      3.70 o
   1   3   7      274.94      271.30      7.05 o
   2   3   7      198.47      194.90      6.64 o
   3   3   7      487.65      520.69     20.72 o
   4   3   7       46.19       45.98      2.69 o
   5   3   7        1.55        0.75      3.28 o
   6   3   7       94.55       86.56      8.97 o
   7   3   7       23.30       17.75      6.11 o
   8   3   7      142.72      124.24      5.65 o
   9   3   7       46.96       36.82      6.32 o
  10   3   7        1.02       -1.90      6.16 o
  11   3   7        8.05       -7.96      7.96 o
 -12   4   7        0.01        3.13     11.06 o
 -11   4   7        0.49       -4.19      6.26 o
 -10   4   7        3.69       -5.31      5.99 o
  -9   4   7        4.16        3.48      5.54 o
  -8   4   7       85.36       69.37      5.82 o
  -7   4   7       18.96       19.21      4.22 o
  -6   4   7     1898.69     2138.94     98.45 o
  -5   4   7      383.76      352.42     12.12 o
  -4   4   7       76.74       81.97      4.75 o
  -3   4   7      324.85      326.40     16.70 o
  -2   4   7       56.42       54.98      3.55 o
  -1   4   7      203.14      181.61     15.63 o
   0   4   7      120.39      124.11      7.29 o
   1   4   7      137.17      140.65      7.04 o
   2   4   7      520.54      599.80     28.59 o
   3   4   7      802.53      851.21     41.34 o
   4   4   7      869.97      929.70     67.82 o
   5   4   7      307.24      273.13     23.99 o
   6   4   7      222.18      238.67      9.11 o
   7   4   7       37.41       34.19      2.88 o
   8   4   7      416.98      394.86     16.67 o
   9   4   7        3.29       -3.04      5.98 o
  10   4   7       55.04       55.09      7.15 o
  11   4   7       19.73       18.15      9.47 o
 -12   5   7       10.33        6.74     19.34 o
 -11   5   7        0.00       -7.33      7.33 o
 -10   5   7        2.75       -4.96      6.59 o
  -9   5   7        1.00       -5.80      5.80 o
  -8   5   7       37.64       33.75      5.76 o
  -7   5   7       45.27       40.61      6.59 o
  -6   5   7      785.66      772.18     28.45 o
  -5   5   7      108.91       87.25      8.58 o
  -4   5   7        8.86       15.18      4.22 o
  -3   5   7        8.42        3.40      4.75 o
  -2   5   7       37.64       42.85      3.87 o
  -1   5   7      184.22      216.16      9.90 o
   0   5   7       59.26       54.02      4.57 o
   1   5   7        4.20       13.85     13.06 o
   2   5   7      256.59      284.53     18.40 o
   3   5   7        8.24      -14.68     14.68 o
   4   5   7     1847.92     2221.62     95.86 o
   5   5   7     2395.60     2637.25    127.55 o
   6   5   7       54.13       58.37     12.43 o
   7   5   7      165.60      163.63      9.02 o
   8   5   7       77.79       77.28      6.70 o
   9   5   7      126.20      113.94     20.38 o
  10   5   7        0.13        5.59      8.23 o
 -11   6   7        0.89       -1.00      9.10 o
 -10   6   7        2.64       10.61      7.91 o
  -9   6   7       44.35       47.66      8.98 o
  -8   6   7        5.49        6.29     13.35 o
  -7   6   7      146.53      130.90      8.32 o
  -6   6   7     1929.18     2109.35     85.09 o
  -5   6   7      358.70      409.14     15.93 o
  -4   6   7      105.50      114.41      6.78 o
  -3   6   7      208.47      223.91      9.08 o
  -2   6   7      219.88      229.77     14.69 o
  -1   6   7      223.54      217.00      9.28 o
   0   6   7       30.68       22.87      4.02 o
   1   6   7      120.22      132.34     16.98 o
   2   6   7      173.21      191.17     15.89 o
   3   6   7      116.51      133.93     14.55 o
   4   6   7     1505.80     1829.34     84.55 o
   5   6   7      518.73      554.05     59.30 o
   6   6   7      111.36      108.23     15.74 o
   7   6   7       31.73       27.39      6.93 o
   8   6   7      121.96      136.13      9.44 o
   9   6   7        0.42        3.05      7.01 o
 -11   7   7        6.36       15.61     15.90 o
 -10   7   7       21.47       16.99      7.43 o
  -9   7   7        0.99       -5.91      8.26 o
  -8   7   7       13.17        8.16      6.01 o
  -7   7   7       31.30       30.31      7.23 o
  -6   7   7      221.58      199.71     10.02 o
  -5   7   7       40.04       29.05      6.14 o
  -4   7   7       32.30       20.81      6.59 o
  -3   7   7        2.20        7.47      6.02 o
  -2   7   7      101.22       82.93      8.44 o
  -1   7   7        0.28        4.24     10.99 o
   0   7   7      184.15      185.08      9.15 o
   1   7   7        0.62        1.89     15.65 o
   2   7   7      264.36      288.95     24.04 o
   3   7   7       55.59       43.40     16.32 o
   4   7   7      635.35      712.09     41.74 o
   5   7   7      101.60       95.88     14.05 o
   6   7   7       50.28       65.92     14.63 o
   7   7   7       47.33       41.86     25.94 o
   8   7   7        0.56        3.08      5.20 o
 -10   8   7        0.03        3.19      7.84 o
  -9   8   7        1.33       -0.93      8.38 o
  -8   8   7        9.72       10.72      7.98 o
  -7   8   7        3.74       -3.53      6.98 o
  -6   8   7      138.87      110.98      8.45 o
  -5   8   7       12.64       12.20      6.00 o
  -4   8   7        7.74        7.28     11.65 o
  -3   8   7       76.78       76.94      8.76 o
  -2   8   7       72.60       71.87      7.58 o
  -1   8   7       35.68       45.76     13.38 o
   0   8   7       17.47       17.06      4.27 o
   1   8   7       56.76       63.81     19.12 o
   2   8   7       24.34       31.14     16.35 o
   3   8   7       67.39       55.10     14.79 o
   4   8   7       77.52       52.02     18.24 o
   5   8   7        3.49        5.23     13.31 o
   6   8   7        7.22      -18.73     18.73 o
   7   8   7       11.20       15.14     15.20 o
  -9   9   7        2.90        0.81      7.73 o
  -8   9   7       15.51       23.65     10.48 o
  -7   9   7       18.62       20.52      7.03 o
  -6   9   7        4.97       -0.18      5.49 o
  -5   9   7       29.52       19.01      5.84 o
  -4   9   7        1.62        2.14      5.01 o
  -3   9   7       16.15       10.21      6.17 o
  -2   9   7       11.69       13.77     12.58 o
  -1   9   7        8.60       12.12     10.87 o
   0   9   7       57.86       52.85      7.66 o
   1   9   7       38.18       12.55     12.81 o
   2   9   7       29.37        9.53     18.03 o
   3   9   7       28.64       22.42     13.45 o
   4   9   7       17.02       29.05     13.56 o
   5   9   7        7.13       25.82     20.62 o
   6   9   7       12.21       17.04     14.94 o
  -7  10   7       14.32       13.94      6.30 o
  -6  10   7        7.44       11.14      5.85 o
  -5  10   7        7.05        2.13      6.56 o
  -4  10   7       32.97       27.37      9.66 o
  -3  10   7       66.56       61.62      7.74 o
  -2  10   7        3.89       -3.53      6.46 o
  -1  10   7       35.15       33.59     22.79 o
   0  10   7       13.79        9.79      4.68 o
   1  10   7       15.39       21.57     12.36 o
   2  10   7       48.77       31.08     20.12 o
   3  10   7       26.22       24.70     14.08 o
   4  10   7       15.81       41.14     16.13 o
   5  10   7       18.42        7.31     14.38 o
  -6  11   7       14.65       11.21      7.46 o
  -5  11   7        6.11       18.27      9.53 o
  -4  11   7       11.26        9.62      6.56 o
  -3  11   7        0.59        1.23      8.15 o
  -2  11   7        2.21        6.94      6.93 o
  -1  11   7        0.06       -3.74      6.66 o
   0  11   7       16.55       24.56     12.89 o
   1  11   7       20.09      -10.07     20.14 o
   2  11   7        3.23       24.35     22.08 o
   3  11   7        0.85      -15.88     15.88 o
  -1  12   7        0.16       -9.51     14.54 o
 -13   0   8        9.71        1.55     14.50 o
 -12   0   8        0.45       -4.77     11.44 o
 -11   0   8        4.22        6.39      8.54 o
 -10   0   8        7.95        8.98      7.98 o
  -9   0   8      151.59      155.77     10.26 o
  -8   0   8        0.83       -1.49      7.22 o
  -7   0   8      247.88      244.69     12.81 o
  -6   0   8       50.17       63.35      7.47 o
  -5   0   8      155.81      131.82     14.56 o
  -4   0   8     3492.39     3682.65    180.68 o
  -3   0   8     1316.48     1389.92    104.14 o
  -2   0   8      988.06     1013.16     27.54 o
  -1   0   8     2311.56     2001.60     71.85 o
   0   0   8     1729.04     1506.99     55.46 o
   1   0   8     3812.69     3477.41    102.56 o
   2   0   8      168.26      150.38      9.21 o
   3   0   8     2293.71     2365.08     84.99 o
   4   0   8     1600.51     1722.59     97.59 o
   5   0   8       18.55       44.17     23.05 o
   6   0   8     3711.84     4095.52    127.63 o
   7   0   8      324.48      310.19     14.14 o
   8   0   8     2113.10     2245.48     53.06 o
   9   0   8      331.14      330.26     13.96 o
  10   0   8       65.50       74.50     10.20 o
  11   0   8      141.78      103.50     10.01 o
 -13   1   8        3.45      -14.21     14.21 o
 -12   1   8        0.05        1.84      6.94 o
 -11   1   8        4.45        4.13      6.35 o
 -10   1   8        2.30       -4.05      5.37 o
  -9   1   8        0.33       -5.07      5.72 o
  -8   1   8       34.29       31.22      5.62 o
  -7   1   8       26.22       37.15      9.14 o
  -6   1   8      222.07      216.81     10.45 o
  -5   1   8      800.39      885.00     34.84 o
  -4   1   8      853.61      921.66     22.00 o
  -3   1   8       16.56       18.18      4.27 o
  -2   1   8       38.60       44.25      6.59 o
  -1   1   8     1087.44     1035.00     28.03 o
   0   1   8     4350.24     4059.50     98.22 o
   1   1   8      198.76      193.32      6.52 o
   2   1   8     3723.30     3489.46     96.84 o
   3   1   8      525.82      503.91     17.61 o
   4   1   8     2284.53     2254.54     75.49 o
   5   1   8     2064.19     2102.44     47.75 o
   6   1   8      158.96      176.47      6.85 o
   7   1   8      886.67     1061.72     21.92 o
   8   1   8        3.87        4.85      3.55 o
   9   1   8      461.68      506.09     12.49 o
  10   1   8      580.46      582.38     27.92 o
  11   1   8       16.54       13.46      5.96 o
 -13   2   8       15.30       -0.83     14.09 o
 -12   2   8        0.19       -6.89      7.84 o
 -11   2   8        1.43       -5.97      5.97 o
 -10   2   8        2.79        0.43      6.23 o
  -9   2   8       30.01       32.46      6.88 o
  -8   2   8        1.47        7.14      5.14 o
  -7   2   8      127.84      149.78      6.69 o
  -6   2   8      596.93      594.00     24.58 o
  -5   2   8      106.74       89.21      5.55 o
  -4   2   8     1125.59     1194.37     30.06 o
  -3   2   8      739.68      831.35     27.88 o
  -2   2   8     2735.44     2733.37     54.82 o
  -1   2   8      495.86      452.86     18.25 o
   0   2   8       23.58       18.07      3.49 o
   1   2   8     5042.50     5111.20    131.04 o
   2   2   8       39.35       40.88      9.50 o
   3   2   8     4030.67     4101.02    159.58 o
   4   2   8     1496.63     1523.52     48.71 o
   5   2   8      371.47      360.12     10.15 o
   6   2   8     1387.58     1518.89     47.81 o
   7   2   8      132.88      133.68      5.15 o
   8   2   8     1346.30     1381.14     27.43 o
   9   2   8      352.42      354.88     15.73 o
  10   2   8      115.86       85.06     10.57 o
  11   2   8       85.17       77.41      9.70 o
 -13   3   8        0.22       -7.88     15.49 o
 -12   3   8        0.79       -6.17      8.03 o
 -11   3   8       14.32       -4.96      6.67 o
 -10   3   8       21.74       11.22      6.86 o
  -9   3   8        7.73        7.40      4.91 o
  -8   3   8      112.15      118.27      6.78 o
  -7   3   8        1.19       -2.54      4.88 o
  -6   3   8      124.69      134.01      5.93 o
  -5   3   8      244.94      236.84     12.05 o
  -4   3   8       51.45       49.03      6.32 o
  -3   3   8      808.99      793.18     41.82 o
  -2   3   8      218.90      181.02      7.95 o
  -1   3   8     2577.00     2537.63     78.58 o
   0   3   8     1497.34     1539.32     70.41 o
   1   3   8      324.26      313.91      8.56 o
   2   3   8     2224.85     2322.32     49.91 o
   3   3   8      789.39      795.73     18.63 o
   4   3   8      993.19      981.73     35.85 o
   5   3   8     1374.18     1414.86     36.95 o
   6   3   8      123.64      120.73      5.18 o
   7   3   8      946.80     1026.85     28.84 o
   8   3   8      106.54      105.74      7.92 o
   9   3   8      264.32      256.11     22.24 o
  10   3   8      462.23      402.07     31.01 o
  11   3   8       52.30       46.16      9.36 o
 -12   4   8        4.18       -7.34     12.86 o
 -11   4   8        0.14        7.30      8.33 o
 -10   4   8       10.33        8.81      6.50 o
  -9   4   8       30.96       20.95      7.88 o
  -8   4   8       94.49       95.49      6.32 o
  -7   4   8       25.74       18.02      4.81 o
  -6   4   8      614.63      651.29     28.75 o
  -5   4   8       11.44       17.12      4.70 o
  -4   4   8       94.05       81.98      5.55 o
  -3   4   8        0.12        4.39      3.67 o
  -2   4   8      582.69      602.02     24.98 o
  -1   4   8       61.55       51.50      4.68 o
   0   4   8        6.34        2.85      1.39 o
   1   4   8      996.57     1060.33     42.53 o
   2   4   8      111.44      127.75     21.23 o
   3   4   8      364.20      361.96     20.14 o
   4   4   8     2340.45     2746.21    111.50 o
   5   4   8      637.74      666.73     47.44 o
   6   4   8      572.26      600.86     17.54 o
   7   4   8       36.84       36.38      5.49 o
   8   4   8      156.96      157.73      9.18 o
   9   4   8      206.61      177.65     26.13 o
  10   4   8        6.49       12.69      7.22 o
 -12   5   8        4.45       -5.64     14.95 o
 -11   5   8       14.18        2.09      7.76 o
 -10   5   8        2.91        4.29      6.54 o
  -9   5   8        1.32        2.75      5.30 o
  -8   5   8       54.95       44.13      7.36 o
  -7   5   8       44.38       41.77      8.31 o
  -6   5   8       62.81       87.66      9.71 o
  -5   5   8       32.31       40.47      5.72 o
  -4   5   8       26.56       25.67      4.16 o
  -3   5   8      456.22      453.36     17.71 o
  -2   5   8       14.01       20.55      3.47 o
  -1   5   8      778.32      853.35     56.91 o
   0   5   8      892.73      940.47     74.51 o
   1   5   8      113.22      103.58     16.22 o
   2   5   8      890.13      995.98     47.24 o
   3   5   8      473.55      526.53     27.45 o
   4   5   8      571.47      633.81     34.96 o
   5   5   8        9.01       -3.72     16.50 o
   6   5   8        6.73       11.37      4.47 o
   7   5   8      431.33      446.86     33.04 o
   8   5   8       54.31       51.06     10.36 o
   9   5   8      160.87      154.92     27.56 o
 -11   6   8        0.10       13.13      8.55 o
 -10   6   8        3.87       18.14     10.87 o
  -9   6   8        0.65        5.32      6.61 o
  -8   6   8       20.28       22.87     10.17 o
  -7   6   8       68.63       92.71      9.01 o
  -6   6   8      394.61      409.46     14.78 o
  -5   6   8       11.42       13.11      5.03 o
  -4   6   8      329.27      349.08     27.43 o
  -3   6   8        4.72        7.78      4.36 o
  -2   6   8      210.87      191.07     12.50 o
  -1   6   8      304.59      344.21     37.91 o
   0   6   8      321.60      286.34     24.70 o
   1   6   8      319.97      348.31     27.05 o
   2   6   8      103.09       84.48     16.60 o
   3   6   8      413.84      464.10     33.88 o
   4   6   8      644.53      652.27     38.94 o
   5   6   8      155.14      164.89     16.03 o
   6   6   8      322.16      322.17     16.90 o
   7   6   8       19.02       19.83      9.51 o
   8   6   8      194.54      185.82     11.00 o
   9   6   8       58.30       70.59     15.88 o
 -10   7   8        5.92       -1.30     15.45 o
  -9   7   8       23.81       20.88      7.87 o
  -8   7   8       57.97       58.55      9.05 o
  -7   7   8       16.30        9.71      8.02 o
  -6   7   8        0.65       -4.20      5.49 o
  -5   7   8       16.63       12.12      5.72 o
  -4   7   8       17.43       19.58      8.15 o
  -3   7   8        6.04        0.30      3.79 o
  -2   7   8       14.76       13.61      3.99 o
  -1   7   8       36.33       30.50      5.41 o
   0   7   8      169.39      169.79     20.23 o
   1   7   8      119.46      137.04     20.38 o
   2   7   8      198.93      228.21     19.68 o
   3   7   8       21.14        5.53     12.56 o
   4   7   8       36.75       44.94     13.36 o
   5   7   8       74.31       78.34     18.23 o
   6   7   8       42.42       48.55     14.18 o
   7   7   8       52.34       68.78     23.57 o
   8   7   8        2.44        0.91     21.13 o
 -10   8   8        5.21       25.46     13.91 o
  -9   8   8        2.65        5.68      7.65 o
  -8   8   8        6.76       -2.04      7.31 o
  -7   8   8        0.25       -1.38      5.70 o
  -6   8   8        0.05        1.35      5.76 o
  -5   8   8       36.00       30.75      7.68 o
  -4   8   8       21.54       27.45      8.47 o
  -3   8   8       37.13       32.73      4.35 o
  -2   8   8       36.79       45.71      8.14 o
  -1   8   8       20.26       12.15      5.42 o
   0   8   8      160.77      137.55      8.45 o
   1   8   8       42.45       85.09     19.58 o
   2   8   8      110.90      110.99     16.78 o
   3   8   8        7.55       10.08     14.11 o
   4   8   8        4.69       -7.56     12.92 o
   5   8   8        0.91        5.47     13.55 o
   6   8   8       29.49       30.57     15.18 o
   7   8   8        1.16       27.19     21.19 o
  -8   9   8       25.80        7.03      7.88 o
  -7   9   8       14.43        3.52      6.99 o
  -6   9   8       22.91       25.30      7.32 o
  -5   9   8       15.99       19.45      6.14 o
  -4   9   8        1.25        6.56      4.51 o
  -3   9   8       37.28       45.92      6.85 o
  -2   9   8        6.80        5.41      4.74 o
  -1   9   8        4.28        7.83      5.16 o
   0   9   8       11.03        4.40      6.70 o
   1   9   8        6.01       14.61     14.61 o
   2   9   8      190.00      210.88     20.43 o
   3   9   8        7.91       22.42     20.41 o
   4   9   8       46.28       59.56     15.39 o
   5   9   8       28.02        9.52     14.29 o
  -7  10   8        1.13       20.47     12.48 o
  -6  10   8        1.50       17.21      9.53 o
  -5  10   8        4.07       -2.56      9.20 o
  -4  10   8        3.40        9.46      6.24 o
  -3  10   8        5.87       -0.75      7.26 o
  -2  10   8        2.66        4.52      6.22 o
  -1  10   8        0.08        3.91     17.88 o
   0  10   8       24.32       17.41     16.40 o
   1  10   8        3.28      -12.31     14.98 o
   2  10   8        3.68        1.29     13.20 o
   3  10   8        6.15        0.50     20.54 o
   4  10   8        0.03        7.06     20.69 o
  -5  11   8        1.49       -4.45     17.23 o
  -4  11   8        0.37       -2.50      7.09 o
  -3  11   8       35.79       17.68      6.64 o
  -2  11   8        0.52        4.35      7.51 o
  -1  11   8        0.11       -2.56      7.99 o
   0  11   8        0.68      -15.13     15.13 o
   1  11   8        1.07      -14.99     14.99 o
 -12   1   9        5.66        2.75      9.14 o
 -11   1   9        0.67        1.58      5.91 o
 -10   1   9       17.69       20.15      5.84 o
  -9   1   9       48.24       55.32      6.23 o
  -8   1   9        2.07       -3.30      4.91 o
  -7   1   9       14.13       23.55      6.47 o
  -6   1   9        4.18       10.77      6.33 o
  -5   1   9      166.64      179.07      7.48 o
  -4   1   9      199.72      222.08     12.26 o
  -3   1   9       60.43       52.46      5.33 o
  -2   1   9       38.59       44.76     16.32 o
  -1   1   9       14.15       14.35      5.23 o
   0   1   9       30.98       28.49      7.31 o
   1   1   9      274.12      250.38      6.76 o
   2   1   9      234.55      229.17      7.58 o
   3   1   9      296.42      331.28     24.01 o
   4   1   9      186.24      169.97      9.43 o
   5   1   9       80.04       79.70      4.87 o
   6   1   9        4.51        6.24      4.19 o
   7   1   9        3.42        7.95      4.06 o
   8   1   9      147.46      142.30      7.03 o
   9   1   9       23.67       20.93      4.20 o
  10   1   9       20.99       26.77      4.90 o
 -12   2   9        0.00        5.72     22.08 o
 -11   2   9       18.84       20.22      9.57 o
 -10   2   9        4.67       -4.14      6.11 o
  -9   2   9        2.71        3.78      5.71 o
  -8   2   9      358.87      408.77     12.25 o
  -7   2   9       53.72       59.82      5.16 o
  -6   2   9       93.58       93.50      6.72 o
  -5   2   9       57.29       55.53      5.65 o
  -4   2   9        6.59        9.95      5.93 o
  -3   2   9       54.08       47.49      6.59 o
  -2   2   9       38.92       34.29      4.61 o
  -1   2   9      259.69      254.88     14.60 o
   0   2   9      699.73      683.12     34.67 o
   1   2   9       52.32       36.74      3.90 o
   2   2   9     1491.61     1543.07     37.29 o
   3   2   9      101.49       95.15      5.10 o
   4   2   9        0.93       -0.16      5.52 o
   5   2   9       14.55        3.52      4.60 o
   6   2   9        6.67        6.40      4.47 o
   7   2   9      118.01      102.37      4.85 o
   8   2   9        2.99       -2.44      3.66 o
   9   2   9       13.66       13.70      5.65 o
  10   2   9        6.52        2.44      5.93 o
 -12   3   9        2.64        5.61      9.94 o
 -11   3   9        0.86       -0.28      6.64 o
 -10   3   9       66.75       54.01      6.49 o
  -9   3   9       19.74       31.95      5.87 o
  -8   3   9      102.79       99.17      9.41 o
  -7   3   9       10.44       -4.91      4.91 o
  -6   3   9        0.09        1.50      4.63 o
  -5   3   9      153.07      163.70      6.93 o
  -4   3   9       77.99       79.93     10.90 o
  -3   3   9      166.74      167.37     12.22 o
  -2   3   9       23.67       28.17      4.52 o
  -1   3   9        2.17        0.22      3.86 o
   0   3   9     2564.65     2559.86     78.99 o
   1   3   9      102.36      109.23      4.99 o
   2   3   9      532.84      523.44     22.99 o
   3   3   9     1116.95     1175.30     50.28 o
   4   3   9       10.78       11.08      3.02 o
   5   3   9      516.68      532.01     16.80 o
   6   3   9       26.56       26.64      3.16 o
   7   3   9       70.41       69.28      5.79 o
   8   3   9        0.16        0.02      3.62 o
   9   3   9       22.34       20.55      7.58 o
  10   3   9      114.83      116.17     20.22 o
 -12   4   9        0.51      -14.35     21.11 o
 -11   4   9        2.18        0.34      7.62 o
 -10   4   9        0.05        8.41      6.59 o
  -9   4   9       14.01       11.96      5.40 o
  -8   4   9      274.31      295.77     15.51 o
  -7   4   9       26.69       28.08      5.63 o
  -6   4   9       19.86       20.50      4.84 o
  -5   4   9       45.15       47.15      4.88 o
  -4   4   9      268.30      288.97      8.32 o
  -3   4   9      129.82      126.16     10.14 o
  -2   4   9       32.86       37.51      4.04 o
  -1   4   9        8.22        6.99      4.66 o
   0   4   9      552.52      584.72     12.80 o
   1   4   9       13.74       17.20      4.55 o
   2   4   9      697.68      739.95     22.49 o
   3   4   9      158.62      172.99     15.41 o
   4   4   9      166.74      165.39     14.86 o
   5   4   9      175.88      187.40     19.39 o
   6   4   9      143.28      144.49     13.32 o
   7   4   9        5.80        5.68      5.23 o
   8   4   9       38.18       32.58     11.21 o
   9   4   9       42.71       40.75      5.96 o
  10   4   9        6.19       12.99     22.01 o
 -11   5   9        9.55       17.00      8.68 o
 -10   5   9        5.57        1.56      6.81 o
  -9   5   9       50.23       65.93      8.92 o
  -8   5   9      151.89      129.78      8.62 o
  -7   5   9        9.67        4.75      6.52 o
  -6   5   9      122.55      130.76      7.35 o
  -5   5   9        2.74        2.82      6.02 o
  -4   5   9       44.59       42.70      4.71 o
  -3   5   9        0.59        1.15      4.49 o
  -2   5   9       54.06       66.59      7.82 o
  -1   5   9       27.00       27.91      2.69 o
   0   5   9      373.59      415.19     26.11 o
   1   5   9      222.49      210.03     19.62 o
   2   5   9      581.83      624.42     32.18 o
   3   5   9        6.09       -8.30      9.76 o
   4   5   9        2.64       10.82     11.05 o
   5   5   9       16.69        4.34     11.65 o
   6   5   9        8.03      -11.85     11.85 o
   7   5   9       92.40       85.87     34.75 o
   8   5   9       32.77       31.35      5.40 o
   9   5   9       24.25        8.05      8.91 o
 -11   6   9        0.11       -9.35     15.04 o
 -10   6   9       11.30       15.12      8.97 o
  -9   6   9        6.34        5.05      8.57 o
  -8   6   9       15.05        3.91      6.88 o
  -7   6   9       17.70       22.14      6.57 o
  -6   6   9        8.87        7.78      7.32 o
  -5   6   9        1.46       -1.59      4.68 o
  -4   6   9       11.49       17.76      4.80 o
  -3   6   9      187.16      178.44     10.63 o
  -2   6   9       40.62       32.36      3.28 o
  -1   6   9      247.37      236.04     19.71 o
   0   6   9      184.28      160.26     10.15 o
   1   6   9      122.03      172.66     20.72 o
   2   6   9        0.98       14.71     16.00 o
   3   6   9      549.21      519.65     35.00 o
   4   6   9      140.66      117.97     15.80 o
   5   6   9       22.01       -2.09     11.82 o
   6   6   9      332.99      351.02     27.40 o
   7   6   9        0.49      -10.94     13.17 o
   8   6   9       50.46       55.38     20.08 o
 -10   7   9       16.42        8.88     21.28 o
  -9   7   9        7.89       14.21      7.37 o
  -8   7   9      112.75       80.57      8.60 o
  -7   7   9        9.95       12.64      9.23 o
  -6   7   9        6.09        2.59     11.82 o
  -5   7   9       78.26       80.22      9.27 o
  -4   7   9       22.77       20.02      4.57 o
  -3   7   9       54.74       58.38      9.80 o
  -2   7   9       56.81       54.24      3.64 o
  -1   7   9       96.81       62.01      7.00 o
   0   7   9      127.40      124.64     28.47 o
   1   7   9       14.53      -16.85     16.85 o
   2   7   9      689.01      752.92     41.79 o
   3   7   9       18.53       38.89     13.30 o
   4   7   9       23.60       57.55     18.87 o
   5   7   9      129.36      153.52     17.89 o
   6   7   9       62.25       84.49     21.37 o
   7   7   9       79.28       68.03     16.73 o
  -9   8   9        4.33       10.19      9.67 o
  -8   8   9       59.63       63.77      8.67 o
  -7   8   9       11.25        6.44      7.66 o
  -6   8   9        5.21        3.66      6.87 o
  -5   8   9       33.32       42.69     10.91 o
  -4   8   9        4.46        4.81      4.74 o
  -3   8   9       52.19       43.49      5.25 o
  -2   8   9       24.50       20.11      4.60 o
  -1   8   9       10.48       15.94      5.13 o
   0   8   9      189.00      152.77     14.38 o
   1   8   9       21.40        5.19     18.87 o
   2   8   9      145.81      156.81     19.26 o
   3   8   9       51.01       25.55     21.24 o
   4   8   9       10.40      -10.74     13.43 o
   5   8   9        0.86        1.43     19.68 o
   6   8   9        7.56       20.41     15.08 o
  -8   9   9        0.35        2.26     12.16 o
  -7   9   9        0.28       -4.83      7.47 o
  -6   9   9        8.58        8.53      5.70 o
  -5   9   9       14.12        2.31     10.10 o
  -4   9   9       28.41       28.97     14.90 o
  -3   9   9        0.37       -8.64     10.06 o
  -2   9   9       26.92       22.70      9.60 o
  -1   9   9        4.91        8.76      8.42 o
   0   9   9       80.48       54.59     10.30 o
   1   9   9        7.05       27.33     21.04 o
   2   9   9       48.14       56.65     16.88 o
   3   9   9        1.46      -19.04     20.06 o
   4   9   9       28.86       19.14     20.87 o
   5   9   9       41.16       52.05     16.24 o
  -6  10   9        0.17      -10.55     10.55 o
  -5  10   9       19.91       14.77     10.16 o
  -4  10   9       46.39       23.36      7.96 o
  -3  10   9        0.49        0.09      7.72 o
  -2  10   9        7.00       10.23     11.82 o
  -1  10   9        6.05       -0.76      6.19 o
   0  10   9        0.06      -22.33     22.33 o
   1  10   9       28.38       30.38     17.63 o
   2  10   9       16.31        9.18     14.95 o
   3  10   9        4.72       -3.04     14.71 o
  -3  11   9        9.17        1.16      8.98 o
  -2  11   9        5.23       -0.75      7.94 o
  -1  11   9        0.17       19.31     18.47 o
 -12   0  10        0.17        1.31     14.14 o
 -11   0  10        3.29       -5.91      8.68 o
 -10   0  10       13.67       22.12     10.81 o
  -9   0  10       48.11       40.72     19.19 o
  -8   0  10      159.76      160.33     13.15 o
  -7   0  10       18.15       19.53     19.62 o
  -6   0  10      112.03      125.24      9.62 o
  -5   0  10      570.22      642.53     23.27 o
  -4   0  10      589.82      675.95     37.14 o
  -3   0  10      120.22      142.22      9.31 o
  -2   0  10      114.97      106.26     11.79 o
  -1   0  10     2351.45     2265.42     83.57 o
   0   0  10      603.33      571.12     27.81 o
   1   0  10     3609.28     3517.33     86.87 o
   2   0  10      463.93      429.62     23.41 o
   3   0  10     1066.16     1080.72     45.68 o
   4   0  10     1841.84     2026.40     84.37 o
   5   0  10       36.62       14.28      7.36 o
   6   0  10     2925.09     3178.75    118.49 o
   7   0  10      273.42      289.18     13.84 o
   8   0  10      511.28      483.75     22.28 o
   9   0  10      562.59      607.32     39.78 o
  10   0  10        4.28       -1.63      7.50 o
 -12   1  10        0.91        7.73     22.25 o
 -11   1  10        3.11       -5.23     10.19 o
 -10   1  10       17.39       14.57      7.14 o
  -9   1  10        2.94        4.39      5.57 o
  -8   1  10       39.83       48.58      6.96 o
  -7   1  10       22.76       17.54      5.93 o
  -6   1  10      191.87      188.18      8.40 o
  -5   1  10       20.45       12.50      5.42 o
  -4   1  10       35.76       26.65      4.92 o
  -3   1  10      890.50      894.66     26.54 o
  -2   1  10      194.42      187.56      8.94 o
  -1   1  10      894.48      855.83     24.90 o
   0   1  10     1432.46     1361.19     25.72 o
   1   1  10      274.41      276.40      8.54 o
   2   1  10     1067.80     1068.54     30.72 o
   3   1  10      780.36      760.95     23.73 o
   4   1  10      912.96      955.60     30.52 o
   5   1  10     1217.60     1364.02     42.05 o
   6   1  10      338.48      299.53     20.52 o
   7   1  10      993.72     1027.77     48.94 o
   8   1  10      358.48      330.77     10.36 o
   9   1  10      126.11      124.20      6.62 o
  10   1  10      378.86      342.26     16.01 o
 -12   2  10        1.57        7.69     14.29 o
 -11   2  10        7.92        9.38      8.04 o
 -10   2  10       21.49       19.83      8.20 o
  -9   2  10        0.64        1.38      6.15 o
  -8   2  10      170.50      196.65      8.59 o
  -7   2  10       47.39       39.11      6.54 o
  -6   2  10      128.24      122.34      7.24 o
  -5   2  10       68.16       83.04     11.78 o
  -4   2  10      186.68      193.43      8.40 o
  -3   2  10       58.65       61.11      5.44 o
  -2   2  10      786.11      760.87     19.30 o
  -1   2  10      463.99      459.43     22.22 o
   0   2  10      218.59      195.08      8.27 o
   1   2  10     1366.57     1345.41     25.84 o
   2   2  10     1643.27     1714.14     37.95 o
   3   2  10      249.65      239.67      7.99 o
   4   2  10     1120.24     1151.59     38.15 o
   5   2  10       22.06       27.61      5.02 o
   6   2  10     1316.01     1340.07     42.14 o
   7   2  10      142.39      130.53      6.42 o
   8   2  10      412.92      430.79     11.40 o
   9   2  10      312.15      281.93     28.22 o
  10   2  10       28.87       26.96      7.47 o
 -11   3  10        2.80       -8.06     10.31 o
 -10   3  10        0.28       -4.58      7.12 o
  -9   3  10       13.20       22.33      6.25 o
  -8   3  10      318.11      329.70     11.44 o
  -7   3  10        8.56       13.99      5.29 o
  -6   3  10      157.08      191.70      7.64 o
  -5   3  10       42.34       52.23      5.36 o
  -4   3  10       35.85       34.40      5.39 o
  -3   3  10      393.66      441.71     13.57 o
  -2   3  10      529.81      555.46     33.44 o
  -1   3  10      455.58      416.07     26.38 o
   0   3  10      642.07      626.13     16.83 o
   1   3  10        8.50        5.82      2.79 o
   2   3  10     4332.22     4795.65     99.16 o
   3   3  10       61.78       54.67      4.07 o
   4   3  10      490.37      501.29     16.08 o
   5   3  10      999.31     1106.58     29.20 o
   6   3  10        4.68        8.41      2.64 o
   7   3  10      850.33      830.27     20.85 o
   8   3  10      460.15      478.19     20.43 o
   9   3  10      106.43       88.71     10.92 o
 -11   4  10       11.96       11.09      8.07 o
 -10   4  10        0.02       -0.35      6.25 o
  -9   4  10        1.40       -2.30      5.81 o
  -8   4  10      133.40      130.44      8.24 o
  -7   4  10       34.40       44.38      7.58 o
  -6   4  10      114.27      117.10     10.37 o
  -5   4  10        0.43       -3.33      4.98 o
  -4   4  10      250.88      275.15      8.70 o
  -3   4  10        0.96        8.27      3.91 o
  -2   4  10      137.48      143.75      5.73 o
  -1   4  10      594.09      576.22     15.61 o
   0   4  10       27.99       25.18      3.07 o
   1   4  10     1616.01     1813.61     40.21 o
   2   4  10      420.84      422.45     14.80 o
   3   4  10       31.32       27.24      6.24 o
   4   4  10      495.59      508.63     30.40 o
   5   4  10        6.42        2.20     10.32 o
   6   4  10     1059.80     1192.68     61.11 o
   7   4  10       62.04       65.14     13.14 o
   8   4  10      301.24      317.10     24.32 o
   9   4  10       69.96       60.92     15.95 o
 -11   5  10        4.63        6.00      8.33 o
 -10   5  10        0.59        1.54      7.66 o
  -9   5  10        1.07        8.08      6.61 o
  -8   5  10       47.76       45.71      7.46 o
  -7   5  10        3.21        1.07      6.68 o
  -6   5  10        4.85        1.52      4.79 o
  -5   5  10        1.25        1.47      5.01 o
  -4   5  10        1.10        2.22      4.54 o
  -3   5  10      171.40      200.04      8.90 o
  -2   5  10      176.19      177.44     12.92 o
  -1   5  10      189.34      181.63     14.45 o
   0   5  10      183.11      213.46     17.54 o
   1   5  10       11.74       -4.47     11.29 o
   2   5  10      899.51     1003.04     50.41 o
   3   5  10       85.39       87.08     14.01 o
   4   5  10      242.37      231.40     19.37 o
   5   5  10      147.30      184.00     16.25 o
   6   5  10        8.64       -7.66     16.18 o
   7   5  10      209.06      235.35     21.65 o
   8   5  10      193.35      210.36     25.36 o
 -10   6  10        2.92        8.83      9.44 o
  -9   6  10        1.76       -0.74      8.13 o
  -8   6  10        8.30       17.88      7.19 o
  -7   6  10       68.20       79.56      8.49 o
  -6   6  10        0.62        5.52      6.33 o
  -5   6  10       20.34        9.87      4.63 o
  -4   6  10       97.20      111.88      7.11 o
  -3   6  10        0.19        3.25      4.19 o
  -2   6  10      228.02      203.41     11.58 o
  -1   6  10       43.80       43.22      6.60 o
   0   6  10       61.48       70.30     13.53 o
   1   6  10       30.97       17.37     13.09 o
   2   6  10       85.49      117.27     19.27 o
   3   6  10      526.16      621.13     38.77 o
   4   6  10       68.92       68.94     13.95 o
   5   6  10       89.35       82.90     15.10 o
   6   6  10      164.91      170.35     22.56 o
   7   6  10       43.62       30.39     15.30 o
 -10   7  10       21.09       20.17     10.40 o
  -9   7  10        0.20        1.64      8.87 o
  -8   7  10        9.48        9.83     12.64 o
  -7   7  10        5.87        9.39      7.69 o
  -6   7  10        2.17       -0.46      6.19 o
  -5   7  10       48.57       40.19      5.62 o
  -4   7  10        1.74        1.72      4.39 o
  -3   7  10       30.65       24.76      4.68 o
  -2   7  10       37.75       41.68      6.11 o
  -1   7  10       49.50       49.29      7.14 o
   0   7  10      426.11      490.58     30.17 o
   1   7  10        0.33        0.81     17.89 o
   2   7  10        6.88       -1.30     11.20 o
   3   7  10       18.14       16.74     13.24 o
   4   7  10        1.11       -6.48     19.21 o
   5   7  10      107.00      102.46     16.29 o
   6   7  10        0.97      -13.81     19.71 o
  -9   8  10       16.43       11.26     10.83 o
  -8   8  10        0.00        4.29     10.84 o
  -7   8  10       33.51       27.25      6.66 o
  -6   8  10        1.35       -2.01      4.83 o
  -5   8  10        3.40       12.59      6.33 o
  -4   8  10        3.53        6.39      6.61 o
  -3   8  10       12.09        9.43      3.62 o
  -2   8  10       53.67       47.18      6.85 o
  -1   8  10        1.09        4.07      6.20 o
   0   8  10        7.38        7.07     14.41 o
   1   8  10        0.95      -12.86     19.71 o
   2   8  10       18.59       12.11     13.44 o
   3   8  10      305.97      395.11     32.09 o
   4   8  10       16.64       30.68     15.10 o
   5   8  10        0.20       -7.07     22.17 o
  -7   9  10        0.03       18.59     11.72 o
  -6   9  10        2.94       -0.75     21.03 o
  -5   9  10       17.35       30.66     18.84 o
  -4   9  10        2.23        8.22      7.41 o
  -3   9  10       12.75        0.72     17.94 o
  -2   9  10        0.16       -6.39      6.39 o
  -1   9  10       65.00       56.18     10.50 o
   0   9  10       36.46       63.46     23.80 o
   1   9  10       14.78        3.85     21.16 o
   2   9  10        3.78       19.87     15.36 o
   3   9  10        3.72       15.56     14.80 o
  -5  10  10       29.11       32.47     20.24 o
  -4  10  10        0.36        1.06      9.67 o
  -3  10  10        0.45      -11.32     11.32 o
  -2  10  10        4.87       23.11      9.52 o
  -1  10  10        0.40        7.31     11.95 o
   0  10  10        6.90       43.40     25.92 o
   1  10  10        0.27        2.46     16.72 o
 -11   1  11        3.17      -11.42     11.42 o
 -10   1  11       14.05       -1.85      6.23 o
  -9   1  11        4.74       17.91      6.20 o
  -8   1  11       25.10       24.75      6.32 o
  -7   1  11       27.14       27.85      7.20 o
  -6   1  11       50.53       64.90      6.39 o
  -5   1  11        5.80        5.05      6.44 o
  -4   1  11        1.39       10.44      5.90 o
  -3   1  11        0.67       -3.97      6.06 o
  -2   1  11      240.62      207.31     10.08 o
  -1   1  11      134.38      137.47      8.80 o
   0   1  11       85.01       70.47      8.65 o
   1   1  11      156.71      148.13      8.03 o
   2   1  11        7.13       12.19      7.29 o
   3   1  11      225.99      208.94     17.97 o
   4   1  11       70.05       73.87      8.41 o
   5   1  11       42.78       37.32      6.42 o
   6   1  11       74.64       69.01      7.08 o
   7   1  11        0.94       10.17      5.72 o
   8   1  11       21.22       17.02      5.19 o
   9   1  11        2.98        4.59      5.14 o
 -11   2  11        7.37      -10.15     10.68 o
 -10   2  11       44.04       44.51      7.91 o
  -9   2  11        0.43       -0.11      6.03 o
  -8   2  11        4.68        6.14      6.53 o
  -7   2  11        3.29        3.36      6.31 o
  -6   2  11       50.37       44.93      6.14 o
  -5   2  11       79.52       84.30      7.67 o
  -4   2  11        0.75       -4.03      5.66 o
  -3   2  11       59.02       61.87      6.44 o
  -2   2  11       14.04        5.40      6.44 o
  -1   2  11       17.52       18.71      9.02 o
   0   2  11      328.04      335.37      9.12 o
   1   2  11       98.10      103.21      5.66 o
   2   2  11        1.78       -4.24      4.24 o
   3   2  11        5.90        0.88      5.54 o
   4   2  11       33.21       31.89      4.43 o
   5   2  11      213.72      190.29     22.49 o
   6   2  11       48.38       50.28      5.60 o
   7   2  11        5.55        9.22      5.30 o
   8   2  11       14.77       13.92      6.82 o
   9   2  11        8.84        2.43      6.33 o
 -11   3  11        0.15        1.81      9.49 o
 -10   3  11       20.73       26.70      6.64 o
  -9   3  11        3.54       -1.26      7.39 o
  -8   3  11       60.08       59.15      6.02 o
  -7   3  11       44.90       50.42      5.96 o
  -6   3  11        0.29       -0.61      5.08 o
  -5   3  11        2.62       -3.35      5.73 o
  -4   3  11        1.57        0.82      6.06 o
  -3   3  11       15.69        6.68      5.34 o
  -2   3  11      194.74      195.62      8.46 o
  -1   3  11      183.18      163.39     26.11 o
   0   3  11      782.18      774.03     34.96 o
   1   3  11       88.46       88.07      4.63 o
   2   3  11        1.69        3.89      4.22 o
   3   3  11      204.90      189.61      8.79 o
   4   3  11       15.69       11.91      5.28 o
   5   3  11       21.59       25.73      3.85 o
   6   3  11        1.19        1.20      2.95 o
   7   3  11       20.29       43.79     15.76 o
   8   3  11       50.61       57.38     13.65 o
   9   3  11       26.20       31.30     17.49 o
 -11   4  11        0.06        2.25      9.34 o
 -10   4  11        1.40        2.31      6.99 o
  -9   4  11        0.74       -5.85      5.85 o
  -8   4  11        9.33       13.39      6.35 o
  -7   4  11       21.33       15.23      5.80 o
  -6   4  11        4.63        3.51      4.89 o
  -5   4  11       36.94       59.30      8.25 o
  -4   4  11       36.67       46.57      5.86 o
  -3   4  11        5.85        6.68      4.28 o
  -2   4  11       86.16       60.19      5.64 o
  -1   4  11       39.23       47.98     14.54 o
   0   4  11        3.65        1.00      3.13 o
   1   4  11      205.50      204.61      6.93 o
   2   4  11       31.70       32.66      2.68 o
   3   4  11      119.53      119.71      4.33 o
   4   4  11      133.62      144.42     15.48 o
   5   4  11       28.95       28.65     11.21 o
   6   4  11        9.60       15.34     11.35 o
   7   4  11       43.55       37.21     17.37 o
   8   4  11        2.70       10.85     12.89 o
 -11   5  11        1.42       32.93     15.89 o
 -10   5  11        2.16        2.89      9.12 o
  -9   5  11        5.82        6.50      8.02 o
  -8   5  11        3.52        2.76      6.77 o
  -7   5  11       49.63       41.08      5.94 o
  -6   5  11       44.40       65.78     13.16 o
  -5   5  11       51.61       59.93      9.08 o
  -4   5  11       52.22       48.92      5.41 o
  -3   5  11       64.54       56.07      7.88 o
  -2   5  11      851.80      894.74     44.57 o
  -1   5  11        2.96        1.79      3.58 o
   0   5  11       93.21      102.01      6.43 o
   1   5  11       69.25       81.28     16.76 o
   2   5  11        0.27       15.74     11.75 o
   3   5  11      488.54      528.75     31.69 o
   4   5  11        9.40       36.31     12.80 o
   5   5  11       56.80       57.03     14.55 o
   6   5  11        2.04       -9.63     17.78 o
   7   5  11       20.59       21.01     13.24 o
   8   5  11      183.72      176.19     25.16 o
 -10   6  11        2.77        3.07      9.48 o
  -9   6  11        0.01       -9.76      9.76 o
  -8   6  11        8.82        6.74      7.27 o
  -7   6  11        2.38        0.28      5.90 o
  -6   6  11       20.90       39.23     10.56 o
  -5   6  11       13.76       16.76      4.94 o
  -4   6  11       24.42       28.45      7.31 o
  -3   6  11       10.51        6.52      3.75 o
  -2   6  11      341.88      305.61     17.61 o
  -1   6  11       38.20       34.00      6.26 o
   0   6  11       27.43       16.40      8.11 o
   1   6  11        9.15       35.55     13.80 o
   2   6  11      124.22      116.66     14.56 o
   3   6  11       25.83       15.83     17.29 o
   4   6  11       17.47       14.94     12.84 o
   5   6  11        0.92       11.25     13.27 o
   6   6  11       15.72        2.40     18.81 o
   7   6  11       16.85       49.90     15.43 o
  -9   7  11        5.62        4.37     17.89 o
  -8   7  11        0.34        0.37      7.49 o
  -7   7  11        2.01       12.09      6.41 o
  -6   7  11       16.75       32.30      9.27 o
  -5   7  11        0.24       -0.70      5.69 o
  -4   7  11        7.83        3.59      4.89 o
  -3   7  11       35.40       35.61      5.34 o
  -2   7  11      201.25      179.12      9.98 o
  -1   7  11        4.43        6.36      5.58 o
   0   7  11       26.81       37.61     15.16 o
   1   7  11        2.90       26.69     14.29 o
   2   7  11       30.90       20.47     18.39 o
   3   7  11        8.65       15.64     13.90 o
   4   7  11        0.26       -7.62     19.28 o
   5   7  11       50.54       58.34     15.86 o
  -8   8  11       12.94        6.32     11.77 o
  -7   8  11        0.22        9.13     10.56 o
  -6   8  11       46.71       47.97     14.29 o
  -5   8  11        8.70        5.43     17.37 o
  -4   8  11       14.50       14.41      9.84 o
  -3   8  11       20.90       17.66     11.47 o
  -2   8  11        4.74       -4.25      9.69 o
  -1   8  11       17.95       20.30      5.09 o
   0   8  11        9.93        6.44      9.87 o
   1   8  11       16.04       -4.09     15.29 o
   2   8  11      120.58      125.84     18.17 o
   3   8  11        0.12       36.81     21.68 o
   4   8  11       62.19       38.29     18.67 o
  -6   9  11        0.19       -3.40     14.49 o
  -5   9  11       11.39       21.82     12.59 o
  -4   9  11        3.91       -4.89     15.84 o
  -3   9  11        4.40       -4.89      6.99 o
  -2   9  11       27.31       23.85      6.74 o
  -1   9  11        9.24        8.80     11.90 o
   0   9  11      154.16      192.36     28.93 o
   1   9  11        0.53       -5.78     16.23 o
   2   9  11       14.74       37.13     17.52 o
  -4  10  11       10.61       -2.77      8.85 o
  -3  10  11        2.80        2.73      9.82 o
 -11   0  12       35.83       14.91     16.28 o
 -10   0  12      123.27      129.56     25.77 o
  -9   0  12       50.93       39.66     10.05 o
  -8   0  12       15.06       13.77      9.59 o
  -7   0  12       20.66       53.85     15.56 o
  -6   0  12       25.10       24.10     11.24 o
  -5   0  12       14.40        9.97      6.93 o
  -4   0  12      331.02      342.76     16.12 o
  -3   0  12       21.10       25.10     12.84 o
  -2   0  12      194.14      213.86     15.15 o
  -1   0  12      229.59      257.74     17.78 o
   0   0  12     1441.38     1482.82     53.30 o
   1   0  12       16.09       19.49      8.72 o
   2   0  12      118.86      101.70     12.41 o
   3   0  12      634.91      636.72     22.56 o
   4   0  12      674.81      631.99     51.25 o
   5   0  12       22.46        7.08     11.25 o
   6   0  12      855.82      883.14     45.23 o
   7   0  12      464.31      512.62     34.46 o
   8   0  12      266.59      250.45     22.97 o
 -11   1  12        5.64        6.16     26.92 o
 -10   1  12      127.92      113.45     16.60 o
  -9   1  12        0.27       -3.07      6.66 o
  -8   1  12       40.41       56.77     10.10 o
  -7   1  12       23.45       18.32      5.82 o
  -6   1  12        9.00        3.62      6.28 o
  -5   1  12      122.71      130.64      8.81 o
  -4   1  12       20.31       10.85     12.63 o
  -3   1  12      229.25      214.43     12.44 o
  -2   1  12      450.44      441.64     23.23 o
  -1   1  12        0.79       -1.06      5.93 o
   0   1  12     2875.61     3071.64     58.47 o
   1   1  12      254.02      251.96      8.45 o
   2   1  12     1113.50     1034.06     24.35 o
   3   1  12      992.92      998.46     32.84 o
   4   1  12      426.11      423.53     23.92 o
   5   1  12      897.23      944.78     41.81 o
   6   1  12      248.29      240.40     12.85 o
   7   1  12      468.48      484.26     23.47 o
   8   1  12      505.45      511.08     24.62 o
 -11   2  12        2.98        4.28     14.70 o
 -10   2  12       26.96       22.80      7.11 o
  -9   2  12       36.05       38.58      6.60 o
  -8   2  12        8.10       10.85      7.02 o
  -7   2  12       28.29       13.21      6.83 o
  -6   2  12       47.15       70.89      8.02 o
  -5   2  12        0.65        9.64      6.28 o
  -4   2  12       42.53       62.10     13.56 o
  -3   2  12      238.29      221.91     12.53 o
  -2   2  12      122.77      118.31     13.48 o
  -1   2  12      742.09      811.81     26.60 o
   0   2  12       60.77       58.59      4.27 o
   1   2  12       87.80       82.93      7.06 o
   2   2  12      535.70      557.55     14.23 o
   3   2  12       36.82       42.18      5.04 o
   4   2  12     1662.84     1699.58     47.14 o
   5   2  12        2.74        1.40      5.00 o
   6   2  12      679.56      702.85     36.00 o
   7   2  12      295.97      322.70     44.03 o
   8   2  12       49.08       54.89     12.57 o
 -11   3  12        0.89       61.98     22.67 o
 -10   3  12       26.71       26.83      9.12 o
  -9   3  12        0.14       -6.15      6.15 o
  -8   3  12       28.04       33.40      6.49 o
  -7   3  12       10.83        7.32      6.58 o
  -6   3  12       37.65       37.59      6.74 o
  -5   3  12       39.17       32.25     10.59 o
  -4   3  12        0.31       -1.81      7.87 o
  -3   3  12      268.50      275.04     19.43 o
  -2   3  12       75.64       75.65      9.43 o
  -1   3  12        0.64       -4.70      4.70 o
   0   3  12      782.73      826.03     20.13 o
   1   3  12       15.17       14.37      6.67 o
   2   3  12      907.63      967.36     49.70 o
   3   3  12       58.03       60.51      5.66 o
   4   3  12      466.44      445.81     14.08 o
   5   3  12      820.43      820.30     32.12 o
   6   3  12        7.19       -1.72      5.55 o
   7   3  12      217.72      233.11     23.72 o
   8   3  12      245.04      234.53     24.42 o
 -11   4  12        0.20       28.85     17.37 o
 -10   4  12        0.27        8.12     10.92 o
  -9   4  12        0.05        1.28      6.79 o
  -8   4  12        9.19       19.25      8.26 o
  -7   4  12        1.58       -3.22      7.89 o
  -6   4  12       23.06       15.99      5.46 o
  -5   4  12        4.09       12.39      4.91 o
  -4   4  12      228.55      233.19     12.50 o
  -3   4  12       19.02       19.94      5.38 o
  -2   4  12        5.26       11.15      9.08 o
  -1   4  12      253.74      264.39      9.20 o
   0   4  12       12.58       13.88      3.26 o
   1   4  12      218.24      258.65      9.04 o
   2   4  12       72.25       64.54      3.59 o
   3   4  12       27.08       26.83      5.05 o
   4   4  12      654.06      662.68     38.21 o
   5   4  12       18.80       12.30     11.24 o
   6   4  12      509.98      561.51     39.60 o
   7   4  12       70.86       21.09     17.04 o
   8   4  12        9.06        3.42     12.45 o
 -10   5  12        1.20       -5.30     11.82 o
  -9   5  12        2.03       10.38      7.33 o
  -8   5  12        8.44       14.90      6.47 o
  -7   5  12        5.16       12.97      5.86 o
  -6   5  12        7.64        6.78      6.00 o
  -5   5  12       14.16       18.41      5.53 o
  -4   5  12       19.39       17.41      4.88 o
  -3   5  12      196.76      213.43     13.61 o
  -2   5  12      139.69      142.53      5.63 o
  -1   5  12       19.99       20.27      2.84 o
   0   5  12      298.96      330.09     24.03 o
   1   5  12        5.46        6.99      4.12 o
   2   5  12       69.94       69.44     17.38 o
   3   5  12      276.35      298.78     24.77 o
   4   5  12       79.07       71.52     14.24 o
   5   5  12      413.89      441.56     34.64 o
   6   5  12        7.09        8.63     17.68 o
   7   5  12       59.12       51.91     14.64 o
  -9   6  12        2.98       11.06      9.17 o
  -8   6  12        2.63        6.99     11.58 o
  -7   6  12        2.64       -7.06      7.06 o
  -6   6  12        0.50       -5.78      5.82 o
  -5   6  12        2.53        4.12      6.15 o
  -4   6  12       21.65       19.58      5.61 o
  -3   6  12        3.04        2.63      3.81 o
  -2   6  12        2.34        4.43      4.40 o
  -1   6  12       52.70       49.93     19.61 o
   0   6  12        1.56       11.74     11.09 o
   1   6  12      117.95      139.16     21.34 o
   2   6  12        3.51      -12.64     12.64 o
   3   6  12       35.27       40.08     18.83 o
   4   6  12       62.33       67.88     15.49 o
   5   6  12        8.03        0.89     11.99 o
   6   6  12      123.03      133.84     23.51 o
  -8   7  12        0.32        3.73     18.67 o
  -7   7  12       11.82        8.57      9.13 o
  -6   7  12        3.21        5.31      5.71 o
  -5   7  12       23.78       24.68      5.47 o
  -4   7  12        0.03        4.91      4.83 o
  -3   7  12       49.46       37.65      6.66 o
  -2   7  12        5.87       10.19      5.19 o
  -1   7  12        3.30        3.63     18.52 o
   0   7  12       24.10       34.98      9.33 o
   1   7  12        3.14        8.02     15.24 o
   2   7  12       38.67       78.16     21.36 o
   3   7  12      111.11      128.52     20.47 o
   4   7  12        0.23      -14.86     21.23 o
  -7   8  12       10.72       -2.58     16.04 o
  -6   8  12        9.81        4.25     15.01 o
  -5   8  12        7.45       -3.37      8.98 o
  -4   8  12       12.67       37.90      9.64 o
  -3   8  12        0.79        1.90      7.43 o
  -2   8  12       23.99       22.88     10.41 o
  -1   8  12       10.37       20.65     14.82 o
   0   8  12       21.60       14.36     10.59 o
   1   8  12      244.60      284.37     31.80 o
   2   8  12        0.26      -24.81     24.81 o
   3   8  12       52.30      111.28     20.08 o
  -5   9  12        0.34       -7.83     13.43 o
  -4   9  12        1.19       -0.83     11.37 o
  -3   9  12        0.19       12.59      9.52 o
  -2   9  12       14.71        2.98     13.14 o
  -1   9  12       21.37       24.44     18.40 o
 -10   1  13       10.96        4.28      9.58 o
  -9   1  13        0.83       -8.22      8.22 o
  -8   1  13        0.67        4.34      9.29 o
  -7   1  13        4.15        6.05      7.15 o
  -6   1  13       11.16        5.26      6.21 o
  -5   1  13        2.07        0.58      6.30 o
  -4   1  13        0.22       -2.32      6.07 o
  -3   1  13       70.75       71.93     17.28 o
  -2   1  13       57.79       54.10     11.12 o
  -1   1  13        0.45       10.38      6.25 o
   0   1  13      159.17      156.43      7.22 o
   1   1  13       12.46       12.55      4.06 o
   2   1  13       57.52       50.84      5.45 o
   3   1  13        9.87        2.54      6.02 o
   4   1  13       19.03       14.57      5.63 o
   5   1  13        7.92       -1.76      4.95 o
   6   1  13       10.93       10.21      5.83 o
   7   1  13        0.55        1.09     14.06 o
   8   1  13        2.91      -13.49     14.31 o
 -10   2  13        5.31       -3.56     10.80 o
  -9   2  13       18.60        9.42      7.49 o
  -8   2  13        0.07        3.70      6.51 o
  -7   2  13       17.96       13.70      8.20 o
  -6   2  13        2.34       18.39      8.23 o
  -5   2  13       14.92       17.50      6.22 o
  -4   2  13        6.32        6.54      8.47 o
  -3   2  13       33.88       40.61     11.63 o
  -2   2  13      214.27      248.34     14.66 o
  -1   2  13        0.79       -1.93      4.55 o
   0   2  13      133.52      128.74      6.19 o
   1   2  13      340.04      321.01     10.03 o
   2   2  13       80.88       79.05      5.36 o
   3   2  13        7.64       14.32      3.96 o
   4   2  13        0.35       10.82     10.10 o
   5   2  13       45.76       33.95      8.00 o
   6   2  13        6.64       -7.46      7.46 o
   7   2  13        3.12       -5.03     14.48 o
 -10   3  13       11.07       25.74     12.85 o
  -9   3  13        4.84       16.70      8.07 o
  -8   3  13        1.88       -3.39      6.26 o
  -7   3  13        2.15        3.06      6.14 o
  -6   3  13        4.66       -3.73      6.10 o
  -5   3  13       37.53       37.17      6.62 o
  -4   3  13      135.25      128.60      8.51 o
  -3   3  13       24.84       32.66      7.36 o
  -2   3  13        0.73        1.31     14.12 o
  -1   3  13       93.37       92.28      5.49 o
   0   3  13       45.16       42.26      7.56 o
   1   3  13      282.22      297.17     10.87 o
   2   3  13       14.34       12.72      3.72 o
   3   3  13      113.52      112.71      6.90 o
   4   3  13       23.89       16.75      4.25 o
   5   3  13       20.56       18.36      5.35 o
   6   3  13       68.86       58.62     17.14 o
   7   3  13       36.30       47.42     17.54 o
 -10   4  13        0.08        7.56     20.53 o
  -9   4  13        0.10        8.22      8.72 o
  -8   4  13        5.31        7.22      7.45 o
  -7   4  13       15.82       10.78      6.73 o
  -6   4  13        1.59       12.46      6.27 o
  -5   4  13        0.43       -5.13      6.25 o
  -4   4  13       72.15       78.64      7.07 o
  -3   4  13       18.99       21.15      4.70 o
  -2   4  13       31.29       36.02      7.88 o
  -1   4  13       54.16       70.19      6.88 o
   0   4  13       28.00       27.73      4.90 o
   1   4  13        2.96        0.75      3.25 o
   2   4  13        1.81        3.66      3.93 o
   3   4  13       39.64       21.50      7.81 o
   4   4  13       13.03       48.96     16.40 o
   5   4  13       13.20        6.72     11.96 o
   6   4  13        2.01      -11.82     11.82 o
   7   4  13        9.09        3.80     18.00 o
  -9   5  13        8.08        0.16      9.67 o
  -8   5  13        0.56       10.38     10.40 o
  -7   5  13        0.15       -2.60      8.21 o
  -6   5  13        1.50        9.62      5.55 o
  -5   5  13        3.31       15.70      5.65 o
  -4   5  13      166.28      153.92     16.38 o
  -3   5  13        1.57        3.75      5.81 o
  -2   5  13       21.66       30.74     10.79 o
  -1   5  13        8.88        8.13      2.85 o
   0   5  13       54.68       80.50     24.98 o
   1   5  13      129.54      143.30      8.30 o
   2   5  13        0.41      -10.11     11.84 o
   3   5  13       32.59        3.29     17.84 o
   4   5  13        0.23       -6.04     17.67 o
   5   5  13       15.62       10.08     13.51 o
   6   5  13      194.22      193.16     25.86 o
  -8   6  13       17.37        3.81     10.26 o
  -7   6  13       13.44       10.79      7.65 o
  -6   6  13       20.74       18.06      8.34 o
  -5   6  13        0.67       -5.13      5.13 o
  -4   6  13        1.78        4.86      5.53 o
  -3   6  13        8.59       10.93      3.84 o
  -2   6  13       17.37       19.80      8.59 o
  -1   6  13       11.96        3.00      9.39 o
   0   6  13       61.00       61.80     11.57 o
   1   6  13        0.11       -3.58     10.56 o
   2   6  13       60.06       75.71     21.32 o
   3   6  13        3.99       16.53     14.14 o
   4   6  13       40.26       51.25     20.83 o
   5   6  13       25.17       18.89     14.50 o
  -7   7  13        5.36       36.48     17.53 o
  -6   7  13        0.16      -15.14     15.14 o
  -5   7  13        0.19       -1.14      9.41 o
  -4   7  13      107.32       93.13     11.32 o
  -3   7  13        1.25        4.28      7.90 o
  -2   7  13       17.71       17.87      7.77 o
  -1   7  13       19.87       30.23     15.70 o
   0   7  13       22.93       31.51      9.57 o
   1   7  13       77.08       88.62     34.51 o
   2   7  13        1.24       13.51     15.04 o
   3   7  13        6.72      -17.58     20.27 o
  -6   8  13        7.61       -5.12     10.51 o
  -5   8  13        0.25       -1.13     13.54 o
  -4   8  13        3.19       -7.92      7.92 o
  -3   8  13       20.20       30.72     11.09 o
  -2   8  13        5.10       11.25      7.27 o
  -1   8  13        1.54        7.88     16.33 o
   0   8  13       25.07       16.30     19.06 o
  -9   0  14        0.89       15.72     11.28 o
  -8   0  14        0.72       -0.42      9.98 o
  -7   0  14        0.11        0.15     14.53 o
  -6   0  14        2.62        1.42      9.78 o
  -5   0  14       48.67       40.00     13.25 o
  -4   0  14       46.36       16.40     16.13 o
  -3   0  14       12.07       11.25     11.81 o
  -2   0  14        1.74        1.43      9.15 o
  -1   0  14     1031.20     1079.63     45.72 o
   0   0  14       75.31       66.41      7.34 o
   1   0  14      145.85      151.30      9.01 o
   2   0  14      467.30      458.34     21.38 o
   3   0  14       11.93       15.13      7.01 o
   4   0  14      543.88      625.50     44.19 o
   5   0  14       96.30      110.42      9.85 o
   6   0  14      238.52      214.80     21.27 o
   7   0  14      201.74      182.62     17.58 o
 -10   1  14        0.03      -16.67     16.67 o
  -9   1  14        0.53       -4.55      9.26 o
  -8   1  14        3.83        9.69      7.67 o
  -7   1  14        2.47        6.96      7.68 o
  -6   1  14        2.74       -1.69      7.41 o
  -5   1  14       47.60       51.13      7.22 o
  -4   1  14       29.91       26.25      8.04 o
  -3   1  14        0.78       -7.54      7.54 o
  -2   1  14     1446.45     1544.65     50.34 o
  -1   1  14      107.46      104.28      6.40 o
   0   1  14      627.84      696.79     18.31 o
   1   1  14       68.90       79.05      5.79 o
   2   1  14      471.18      500.11     14.02 o
   3   1  14      524.62      542.42     15.86 o
   4   1  14        4.30        5.72      4.95 o
   5   1  14      468.57      430.51     25.57 o
   6   1  14      271.13      261.98     16.58 o
   7   1  14      170.75      126.22     16.28 o
 -10   2  14        1.72       20.49     16.50 o
  -9   2  14        0.32       17.26      8.57 o
  -8   2  14        3.92        6.79      7.90 o
  -7   2  14        2.08       19.11      8.51 o
  -6   2  14       64.34       87.54     13.74 o
  -5   2  14       23.47       21.18      6.67 o
  -4   2  14        6.15       -7.64      7.64 o
  -3   2  14       23.38       19.30     12.05 o
  -2   2  14        0.27       -7.92      7.92 o
  -1   2  14        7.03        5.67      5.32 o
   0   2  14        6.58       10.57      4.74 o
   1   2  14      245.01      250.35      9.07 o
   2   2  14      233.10      229.01      9.15 o
   3   2  14       60.90       70.71     13.48 o
   4   2  14      562.47      564.04     20.25 o
   5   2  14       89.47       91.71      9.31 o
   6   2  14      195.00      187.74     19.13 o
  -9   3  14        1.96       13.97      8.77 o
  -8   3  14        0.14        5.20      8.06 o
  -7   3  14        0.17       -6.63      6.63 o
  -6   3  14        1.77        9.82      6.58 o
  -5   3  14       30.23       27.75      7.17 o
  -4   3  14      160.20      167.47     10.06 o
  -3   3  14       11.94       10.85      8.15 o
  -2   3  14      125.83      132.95     11.19 o
  -1   3  14       12.51       22.85      4.49 o
   0   3  14      124.01      113.78      6.49 o
   1   3  14      254.94      267.24     10.08 o
   2   3  14      278.32      278.61     12.93 o
   3   3  14      246.80      267.05      9.05 o
   4   3  14        5.58        8.11     10.87 o
   5   3  14      222.10      209.67     21.75 o
   6   3  14      244.07      256.49     25.32 o
  -9   4  14        0.94       -8.12     21.07 o
  -8   4  14        0.84       -9.18      9.18 o
  -7   4  14        3.00       -8.67      8.67 o
  -6   4  14        9.57       16.47      6.70 o
  -5   4  14        3.69       -0.29      5.43 o
  -4   4  14       10.05       13.46      4.65 o
  -3   4  14       14.44       25.36      9.68 o
  -2   4  14        9.71       17.51      5.60 o
  -1   4  14       18.79       13.98      4.87 o
   0   4  14       14.17       23.45      6.39 o
   1   4  14       42.71       49.18      6.66 o
   2   4  14      121.40      109.03     11.10 o
   3   4  14      116.17      108.23     14.73 o
   4   4  14      189.46      142.87     20.11 o
   5   4  14       25.28        7.72     17.33 o
   6   4  14       32.86       18.23     13.38 o
  -8   5  14        0.08        4.23     11.98 o
  -7   5  14        0.77       -9.91      9.91 o
  -6   5  14        3.82        1.46      6.73 o
  -5   5  14       32.75       41.37      5.99 o
  -4   5  14        9.07        3.15      4.88 o
  -3   5  14       11.53       10.92      5.10 o
  -2   5  14       10.90       17.48      3.91 o
  -1   5  14       22.15       20.87      9.05 o
   0   5  14      206.24      215.43     15.97 o
   1   5  14       17.64       13.28      9.10 o
   2   5  14       89.11       83.26     17.33 o
   3   5  14      114.59       90.02     16.40 o
   4   5  14        6.78       20.48     18.25 o
   5   5  14      117.83      108.55     17.97 o
  -7   6  14        0.19       33.01     18.53 o
  -6   6  14        9.98       10.63      8.95 o
  -5   6  14        1.35       -9.82     10.33 o
  -4   6  14        0.26       -2.36     11.08 o
  -3   6  14       26.11       22.12      5.68 o
  -2   6  14        0.39        1.49      6.90 o
  -1   6  14       97.91      114.23     14.28 o
   0   6  14        0.16        7.72     14.38 o
   1   6  14        9.09      -10.49     13.19 o
   2   6  14       25.73       15.95      9.50 o
   3   6  14        5.44       -3.33     14.05 o
  -6   7  14        0.57      -10.89     11.45 o
  -5   7  14       11.00       11.45     10.30 o
  -4   7  14        1.73      -12.97     12.97 o
  -3   7  14       15.33       19.13     13.44 o
  -2   7  14       11.33        7.99     15.44 o
  -1   7  14        6.65        0.00     21.36 o
   0   7  14        1.87       -8.62     16.15 o
   1   7  14       15.65       -4.45     15.19 o
  -4   8  14        1.59        3.97      8.50 o
  -3   8  14        3.43        5.98     11.39 o
  -9   1  15        0.25        6.04     15.55 o
  -8   1  15        5.01       -3.00      8.63 o
  -7   1  15       10.51        9.39      9.21 o
  -6   1  15        8.65       -8.32     12.18 o
  -5   1  15        3.66       10.23     26.02 o
  -4   1  15       43.45       44.77     10.03 o
  -3   1  15       66.63       80.67     11.69 o
  -2   1  15       54.83       42.77     15.94 o
  -1   1  15       23.97       21.62      6.17 o
   0   1  15        8.22       12.20      5.50 o
   1   1  15       12.46       15.08      4.96 o
   2   1  15        9.78       10.25      5.82 o
   3   1  15        2.66       13.36      4.91 o
   4   1  15       79.13       80.75      9.56 o
   5   1  15        8.48        9.03     11.21 o
  -9   2  15        0.31      -13.00     13.00 o
  -8   2  15        0.02      -10.41     10.41 o
  -7   2  15        4.85       11.16     13.04 o
  -6   2  15        8.46        0.07     17.47 o
  -5   2  15       10.09        9.87     12.02 o
  -4   2  15       17.57       21.36      9.95 o
  -3   2  15       28.78       51.68     11.63 o
  -2   2  15       22.21       17.10      6.85 o
  -1   2  15       25.26       24.38      6.59 o
   0   2  15        1.04       -3.06      4.97 o
   1   2  15       15.90       26.39      5.02 o
   2   2  15        1.55        3.79      5.06 o
   3   2  15        0.24        3.31      6.18 o
   4   2  15        0.42       -1.68      8.76 o
   5   2  15        0.17       -8.98      8.98 o
  -8   3  15        5.14        3.32     11.48 o
  -7   3  15        0.19        4.37     16.25 o
  -6   3  15       22.49       10.36      7.97 o
  -5   3  15        0.01        5.73      6.81 o
  -4   3  15        7.21       -6.61     10.43 o
  -3   3  15        0.50       11.72      7.74 o
  -2   3  15       23.38       26.17      7.44 o
  -1   3  15        2.87        4.96      5.32 o
   0   3  15        1.06        5.57      4.86 o
   1   3  15       17.80       15.72      4.57 o
   2   3  15        9.92       14.57      7.88 o
   3   3  15        6.08        4.62     12.54 o
   4   3  15       80.20       53.61     14.67 o
   5   3  15       22.58       19.36     17.50 o
  -8   4  15        2.42      -10.95     13.97 o
  -7   4  15        1.10        3.64      9.25 o
  -6   4  15        1.16        4.89      6.50 o
  -5   4  15       12.54       13.39      5.73 o
  -4   4  15        3.28       11.59      5.61 o
  -3   4  15       37.22       31.15      7.97 o
  -2   4  15       87.23       81.68      6.46 o
  -1   4  15        5.06        5.67      4.73 o
   0   4  15       35.78       37.57      8.53 o
   1   4  15       26.54       13.27     19.64 o
   2   4  15       26.62       -1.32      9.95 o
   3   4  15       55.78       32.22     13.34 o
   4   4  15       13.00       22.39      9.83 o
  -7   5  15        1.26        7.42     11.84 o
  -6   5  15        8.53        8.96     10.16 o
  -5   5  15        3.38       -4.07      9.06 o
  -4   5  15        0.27        1.84      8.91 o
  -3   5  15       12.37       22.15      8.03 o
  -2   5  15        5.25       -2.07      5.80 o
  -1   5  15       64.14       81.15     31.39 o
   0   5  15       38.54       37.78     10.49 o
   1   5  15        0.94       -4.93     13.83 o
   2   5  15       43.73       27.85     10.09 o
   3   5  15       36.60       50.64     48.83 o
  -6   6  15        0.46       -8.81     16.47 o
  -5   6  15        7.30       19.70      9.34 o
  -4   6  15        0.22      -13.04     13.04 o
  -3   6  15       27.03       22.02     15.31 o
  -2   6  15        0.21      -14.28     14.28 o
  -1   6  15        0.22        0.54     15.01 o
   0   6  15        3.28       16.65     20.88 o
   1   6  15      107.69       92.39     18.55 o
  -4   7  15       11.63       15.98      9.71 o
  -8   0  16        9.94      -13.19     16.34 o
  -7   0  16       15.49       56.22     23.98 o
  -6   0  16        7.41       -8.61     20.69 o
  -5   0  16        5.56      -13.05     13.05 o
  -4   0  16      100.73       81.34     16.01 o
  -3   0  16       18.36       48.21     17.95 o
  -2   0  16        0.62        0.53     13.12 o
  -1   0  16      157.10      151.42     12.54 o
   0   0  16       48.58       43.83      9.08 o
   1   0  16       47.94       51.44      8.13 o
   2   0  16      170.16      170.74     26.40 o
   3   0  16        8.86       14.33      9.15 o
   4   0  16      102.56       71.32     14.45 o
  -8   1  16        0.18      -13.00     16.18 o
  -7   1  16        5.22      -10.78     16.51 o
  -6   1  16       36.16       26.32     10.79 o
  -5   1  16        0.29       -0.28      9.32 o
  -4   1  16       89.17       78.86     12.22 o
  -3   1  16        1.18       14.44      8.24 o
  -2   1  16       36.89       27.33     11.49 o
  -1   1  16        0.49       -1.31      6.09 o
   0   1  16      100.80      101.64      8.45 o
   1   1  16      108.30      110.71      8.79 o
   2   1  16       76.59       90.80     10.07 o
   3   1  16      227.58      180.66     21.60 o
   4   1  16       93.21       78.15     10.64 o
  -8   2  16        1.79        8.71     22.95 o
  -7   2  16        1.36        4.71     10.59 o
  -6   2  16        7.18       12.63      8.90 o
  -5   2  16       16.73       21.02     13.05 o
  -4   2  16        9.81       14.63     11.13 o
  -3   2  16      112.25       76.01     20.11 o
  -2   2  16        3.48        2.21      5.73 o
  -1   2  16       94.57       99.19     10.50 o
   0   2  16        8.34       12.32      9.86 o
   1   2  16       99.31      107.06      7.47 o
   2   2  16       82.51       64.54     11.26 o
   3   2  16        0.23        1.54     13.81 o
   4   2  16      101.40       77.21     16.23 o
  -7   3  16        0.42       21.74     13.36 o
  -6   3  16       15.78       13.26      9.93 o
  -5   3  16        0.30       -0.31     18.45 o
  -4   3  16      127.29      145.76     16.19 o
  -3   3  16       42.96       30.52     12.04 o
  -2   3  16      101.57       99.86      7.74 o
  -1   3  16       30.68       29.36      5.82 o
   0   3  16       58.36       75.41      8.32 o
   1   3  16       27.07       24.25     11.24 o
   2   3  16       20.19       14.60     19.56 o
   3   3  16      107.23       64.22     11.46 o
  -6   4  16        3.34        4.99      8.96 o
  -5   4  16        0.10        9.59      8.30 o
  -4   4  16        3.95       -1.04     10.86 o
  -3   4  16        0.36        6.74      7.17 o
  -2   4  16       25.95        7.84     14.96 o
  -1   4  16       18.47        8.70     11.26 o
   0   4  16        4.68       17.67      9.62 o
   1   4  16       35.72       22.78     11.36 o
   2   4  16      116.23       89.75     13.25 o
  -5   5  16        4.10       16.85      9.54 o
  -3   5  16        7.40        2.39     14.08 o
  -2   5  16        8.73       13.36     14.70 o
  -1   5  16       23.12        3.20     15.20 o
   0   5  16       59.24       16.04     21.57 o
   1   5  16        0.67       -8.18     15.34 o
  -6   1  17        1.59        3.95     15.04 o
  -5   1  17        5.00       43.50     15.56 o
  -4   1  17       11.67        4.25     10.50 o
  -3   1  17        7.70       -3.38     10.52 o
  -2   1  17       10.03        5.11      5.41 o
  -1   1  17        0.33        7.34      6.91 o
   0   1  17        8.93        7.16      5.94 o
   1   1  17        8.42        0.94      7.83 o
   2   1  17        1.65       -9.08      9.08 o
  -6   2  17        5.35       47.44     22.95 o
  -5   2  17        7.11       24.95     16.72 o
  -4   2  17        2.80        1.57     13.50 o
  -3   2  17       42.75       45.24     11.95 o
  -2   2  17        0.10       -3.21      6.12 o
  -1   2  17        9.38       -0.05      6.70 o
   0   2  17        4.14        4.00      8.90 o
   1   2  17       17.47       37.54     14.03 o
   2   2  17       13.56       -3.63     10.55 o
  -5   3  17       17.64       21.75     13.63 o
  -4   3  17       64.50       68.79     15.96 o
  -3   3  17       30.14       30.54      8.88 o
  -2   3  17       39.39       35.93      9.58 o
  -1   3  17        1.11       -2.24      9.67 o
   0   3  17       15.38        3.25     12.64 o
   1   3  17        9.01       -8.70     11.37 o
  -3   4  17       23.64       13.64     14.98 o
  -2   4  17        0.17       -0.28     14.55 o
  -1   4  17       21.15       19.63     20.72 o
   0   4  17       15.68       20.88     15.60 o
  -4   0  18        1.09      -10.47     19.57 o
  -3   0  18       21.70       45.56     11.57 o
  -2   0  18        0.12        5.12     11.52 o
  -1   0  18       74.02       59.38     10.64 o
  -3   1  18        0.13       -6.22      7.20 o
  -2   1  18        2.68       13.36      8.45 o
  -1   1  18        0.16        8.75      9.57 o
 
