# Supplementary material for: 2,4,6-Tri­nitro­phenyl 4-bromo­benzoate
Source: Acta Crystallogr Sect E Struct Rep Online. 2013 Nov 20;69(Pt 12):o1787. doi: 10.1107/S1600536813031061 (PMC4004434; doi:10.1107/S1600536813031061)
Supplement: Supplementary file 3 [file e-69-o1787-Isup3.cml]

<?xml version="1.0" encoding="UTF-8"?>
<cml convention="cmlDict:cmllite" xmlns="http://www.xml-cml.org/schema" xmlns:cmlDict="http://www.xml-cml.org/dictionary/cml/" xmlns:nameDict="http://www.xml-cml.org/dictionary/cml/name/">
  <molecule id="m1">
    <name dictRef="nameDict:unknown">2,4,6-trinitrophenyl 4-bromobenzoate</name>
    <atomArray>
      <atom id="a1" elementType="N" formalCharge="1" hydrogenCount="0">
        <label value="N" dictRef="cmlDict:locant"/>
      </atom>
      <atom id="a2" elementType="O" hydrogenCount="0">
        <label value="O" dictRef="cmlDict:locant"/>
      </atom>
      <atom id="a3" elementType="O" formalCharge="-1" hydrogenCount="0">
        <label value="O'" dictRef="cmlDict:locant"/>
      </atom>
      <atom id="a4" elementType="C" hydrogenCount="0">
        <label value="1" dictRef="cmlDict:locant"/>
      </atom>
      <atom id="a5" elementType="C" hydrogenCount="0">
        <label value="2" dictRef="cmlDict:locant"/>
      </atom>
      <atom id="a6" elementType="C">
        <label value="3" dictRef="cmlDict:locant"/>
      </atom>
      <atom id="a7" elementType="C" hydrogenCount="0">
        <label value="4" dictRef="cmlDict:locant"/>
      </atom>
      <atom id="a8" elementType="C">
        <label value="5" dictRef="cmlDict:locant"/>
      </atom>
      <atom id="a9" elementType="C" hydrogenCount="0">
        <label value="6" dictRef="cmlDict:locant"/>
      </atom>
      <atom id="a27" elementType="H"/>
      <atom id="a28" elementType="H"/>
      <atom id="a10" elementType="Br" hydrogenCount="0">
        <label value="Br" dictRef="cmlDict:locant"/>
      </atom>
      <atom id="a11" elementType="C" hydrogenCount="0">
        <label value="alpha" dictRef="cmlDict:locant"/>
      </atom>
      <atom id="a12" elementType="C" hydrogenCount="0">
        <label value="1" dictRef="cmlDict:locant"/>
      </atom>
      <atom id="a13" elementType="C">
        <label value="2" dictRef="cmlDict:locant"/>
      </atom>
      <atom id="a14" elementType="C">
        <label value="3" dictRef="cmlDict:locant"/>
      </atom>
      <atom id="a15" elementType="C" hydrogenCount="0">
        <label value="4" dictRef="cmlDict:locant"/>
      </atom>
      <atom id="a16" elementType="C">
        <label value="5" dictRef="cmlDict:locant"/>
      </atom>
      <atom id="a17" elementType="C">
        <label value="6" dictRef="cmlDict:locant"/>
      </atom>
      <atom id="a19" elementType="O" hydrogenCount="0">
        <label value="O'" dictRef="cmlDict:locant"/>
      </atom>
      <atom id="a20" elementType="O" hydrogenCount="0">
        <label value="O" dictRef="cmlDict:locant"/>
      </atom>
      <atom id="a29" elementType="H"/>
      <atom id="a30" elementType="H"/>
      <atom id="a31" elementType="H"/>
      <atom id="a32" elementType="H"/>
      <atom id="a21" elementType="N" formalCharge="1" hydrogenCount="0">
        <label value="N''" dictRef="cmlDict:locant"/>
      </atom>
      <atom id="a22" elementType="O" hydrogenCount="0">
        <label value="O''" dictRef="cmlDict:locant"/>
      </atom>
      <atom id="a23" elementType="O" formalCharge="-1" hydrogenCount="0">
        <label value="O'''" dictRef="cmlDict:locant"/>
      </atom>
      <atom id="a24" elementType="N" formalCharge="1" hydrogenCount="0">
        <label value="N'" dictRef="cmlDict:locant"/>
      </atom>
      <atom id="a25" elementType="O" hydrogenCount="0">
        <label value="O'" dictRef="cmlDict:locant"/>
      </atom>
      <atom id="a26" elementType="O" formalCharge="-1" hydrogenCount="0">
        <label value="O''" dictRef="cmlDict:locant"/>
      </atom>
    </atomArray>
    <bondArray>
      <bond id="a1_a2" atomRefs2="a1 a2" order="D"/>
      <bond id="a1_a3" atomRefs2="a1 a3" order="S"/>
      <bond id="a4_a5" atomRefs2="a4 a5" order="D"/>
      <bond id="a5_a6" atomRefs2="a5 a6" order="S"/>
      <bond id="a6_a7" atomRefs2="a6 a7" order="D"/>
      <bond id="a7_a8" atomRefs2="a7 a8" order="S"/>
      <bond id="a8_a9" atomRefs2="a8 a9" order="D"/>
      <bond id="a9_a4" atomRefs2="a9 a4" order="S"/>
      <bond id="a6_a27" atomRefs2="a6 a27" order="S"/>
      <bond id="a8_a28" atomRefs2="a8 a28" order="S"/>
      <bond id="a1_a5" atomRefs2="a1 a5" order="S"/>
      <bond id="a11_a12" atomRefs2="a11 a12" order="S"/>
      <bond id="a12_a13" atomRefs2="a12 a13" order="D"/>
      <bond id="a13_a14" atomRefs2="a13 a14" order="S"/>
      <bond id="a14_a15" atomRefs2="a14 a15" order="D"/>
      <bond id="a15_a16" atomRefs2="a15 a16" order="S"/>
      <bond id="a16_a17" atomRefs2="a16 a17" order="D"/>
      <bond id="a12_a17" atomRefs2="a12 a17" order="S"/>
      <bond id="a11_a19" atomRefs2="a11 a19" order="D"/>
      <bond id="a11_a20" atomRefs2="a11 a20" order="S"/>
      <bond id="a13_a29" atomRefs2="a13 a29" order="S"/>
      <bond id="a14_a30" atomRefs2="a14 a30" order="S"/>
      <bond id="a16_a31" atomRefs2="a16 a31" order="S"/>
      <bond id="a17_a32" atomRefs2="a17 a32" order="S"/>
      <bond id="a10_a15" atomRefs2="a10 a15" order="S"/>
      <bond id="a20_a4" atomRefs2="a20 a4" order="S"/>
      <bond id="a21_a22" atomRefs2="a21 a22" order="D"/>
      <bond id="a21_a23" atomRefs2="a21 a23" order="S"/>
      <bond id="a21_a9" atomRefs2="a21 a9" order="S"/>
      <bond id="a24_a25" atomRefs2="a24 a25" order="D"/>
      <bond id="a24_a26" atomRefs2="a24 a26" order="S"/>
      <bond id="a24_a7" atomRefs2="a24 a7" order="S"/>
    </bondArray>
  </molecule>
</cml>
